# Supplementary material for: Chemical signatures of social information in Barbary macaques
Source: Sci Rep. 2025 Jan 14;15:1902. doi: 10.1038/s41598-024-84619-2 (PMC11730623; doi:10.1038/s41598-024-84619-2)
Supplement: Supplementary file 4 — Supplementary Material 4 [file 41598_2024_84619_MOESM4_ESM.xlsx]

## Sheet: legend
Data supplement containing all dyads used in the analyses and their kin relationships.
"genotyped1"/"genotyped2" indicate whether the first/second individual in the dyad has been genotyped
"genotyped" summarizes whether one, both or none of the individuals in a dyad have been genotyped
"maternal_r" shows coefficients of maternal relatedness for a given dyad (i.e. all common ancestors are female)
"paternal_r" shows coefficients of paternal relatedness for a given dyad (i.e. all common ancestors are male)
"mixed_r" shows coefficients of relatedness for a given dyad that arise from both, female and male ancestors
"sum_r" shows the summed relatedness coefficient, irrespective of the kin line

## Sheet: dyads_data_supplement
IDcode1	IDcode2	unique_dyad	genotyped1	genotyped2	genotyped	maternal_r	paternal_r	mixed_r	sum_r
ID21	ID44	ID21_ID44	yes	yes	both	0	0	0	0
ID21	ID35	ID21_ID35	yes	yes	both	0	0	0	0
ID21	ID69	ID21_ID69	yes	yes	both	0	0	0	0
ID21	ID48	ID21_ID48	yes	yes	both	0	0	0	0
ID21	ID50	ID21_ID50	yes	yes	both	0	0	0	0
ID21	ID11	ID21_ID11	yes	yes	both	0	0	0	0
ID21	ID09	ID21_ID09	yes	yes	both	0	0	0	0
ID21	ID37	ID21_ID37	yes	yes	both	0	0	0	0
ID21	ID19	ID21_ID19	yes	no	one	0	0	0	0
ID21	ID02	ID21_ID02	yes	yes	both	0	0	0	0
ID21	ID30	ID21_ID30	yes	yes	both	0	0	0	0
ID21	ID65	ID21_ID65	yes	yes	both	0	0	0	0
ID21	ID03	ID21_ID03	yes	yes	both	0	0	0	0
ID21	ID14	ID21_ID14	yes	yes	both	0	0	0	0
ID21	ID57	ID21_ID57	yes	yes	both	0	0	0	0
ID21	ID12	ID21_ID12	yes	yes	both	0	0	0	0
ID21	ID17	ID21_ID17	yes	yes	both	0	0	0	0
ID21	ID67	ID21_ID67	yes	yes	both	0	0	0	0
ID21	ID24	ID21_ID24	yes	yes	both	0	0	0	0
ID21	ID13	ID21_ID13	yes	yes	both	0	0	0	0
ID21	ID20	ID21_ID20	yes	yes	both	0	0	0	0
ID21	ID10	ID21_ID10	yes	yes	both	0	0	0	0
ID21	ID36	ID21_ID36	yes	yes	both	0.25	0	0	0.25
ID21	ID40	ID21_ID40	yes	yes	both	0	0	0	0
ID21	ID71	ID21_ID71	yes	yes	both	0	0	0.0625	0.0625
ID21	ID55	ID21_ID55	yes	yes	both	0	0	0	0
ID21	ID68	ID21_ID68	yes	yes	both	0	0	0	0
ID21	ID51	ID21_ID51	yes	yes	both	0	0	0	0
ID21	ID62	ID21_ID62	yes	yes	both	0	0	0	0
ID21	ID70	ID21_ID70	yes	yes	both	0	0	0	0
ID21	ID45	ID21_ID45	yes	yes	both	0	0	0	0
ID21	ID58	ID21_ID58	yes	yes	both	0	0	0	0
ID21	ID01	ID21_ID01	yes	yes	both	0	0	0.0625	0.0625
ID21	ID47	ID21_ID47	yes	no	one	0	0	0	0
ID21	ID23	ID21_ID23	yes	yes	both	0	0	0	0
ID21	ID61	ID21_ID61	yes	yes	both	0	0	0	0
ID21	ID59	ID21_ID59	yes	yes	both	0	0	0	0
ID21	ID15	ID21_ID15	yes	yes	both	0	0	0	0
ID21	ID07	ID21_ID07	yes	yes	both	0	0	0	0
ID21	ID64	ID21_ID64	yes	yes	both	0	0	0	0
ID21	ID72	ID21_ID72	yes	yes	both	0	0	0	0
ID21	ID18	ID21_ID18	yes	yes	both	0	0	0	0
ID21	ID41	ID21_ID41	yes	yes	both	0	0.5	0	0.5
ID21	ID66	ID21_ID66	yes	yes	both	0	0	0.03125	0.03125
ID21	ID63	ID21_ID63	yes	yes	both	0	0	0	0
ID21	ID56	ID21_ID56	yes	yes	both	0	0	0	0
ID21	ID38	ID21_ID38	yes	yes	both	0	0	0.0625	0.0625
ID21	ID04	ID21_ID04	yes	yes	both	0	0	0.03125	0.03125
ID21	ID26	ID21_ID26	yes	yes	both	0	0	0	0
ID21	ID33	ID21_ID33	yes	yes	both	0	0	0.125	0.125
ID21	ID49	ID21_ID49	yes	yes	both	0	0	0	0
ID21	ID39	ID21_ID39	yes	yes	both	0	0	0	0
ID21	ID29	ID21_ID29	yes	yes	both	0	0	0	0
ID21	ID52	ID21_ID52	yes	yes	both	0	0	0	0
ID21	ID25	ID21_ID25	yes	yes	both	0	0	0	0
ID21	ID53	ID21_ID53	yes	yes	both	0	0	0	0
ID21	ID27	ID21_ID27	yes	yes	both	0	0	0	0
ID21	ID16	ID21_ID16	yes	yes	both	0.5	0	0	0.5
ID21	ID43	ID21_ID43	yes	yes	both	0	0	0	0
ID21	ID05	ID21_ID05	yes	yes	both	0	0	0	0
ID21	ID32	ID21_ID32	yes	yes	both	0.125	0	0	0.125
ID21	ID22	ID21_ID22	yes	yes	both	0	0	0	0
ID21	ID60	ID21_ID60	yes	no	one	0	0	0	0
ID21	ID46	ID21_ID46	yes	yes	both	0	0	0	0
ID21	ID31	ID21_ID31	yes	yes	both	0	0	0	0
ID21	ID08	ID21_ID08	yes	yes	both	0	0	0	0
ID21	ID34	ID21_ID34	yes	yes	both	0	0	0	0
ID21	ID06	ID21_ID06	yes	yes	both	0.25	0	0	0.25
ID21	ID54	ID21_ID54	yes	yes	both	0	0	0	0
ID21	ID28	ID21_ID28	yes	yes	both	0	0	0	0
ID21	ID42	ID21_ID42	yes	no	one	0	0	0	0
ID44	ID21	ID21_ID44	yes	yes	both	0	0	0	0
ID44	ID35	ID44_ID35	yes	yes	both	0	0	0	0
ID44	ID69	ID44_ID69	yes	yes	both	0	0	0	0
ID44	ID48	ID44_ID48	yes	yes	both	0	0	0	0
ID44	ID50	ID44_ID50	yes	yes	both	0	0	0	0
ID44	ID11	ID44_ID11	yes	yes	both	0	0	0	0
ID44	ID09	ID44_ID09	yes	yes	both	0	0	0	0
ID44	ID37	ID44_ID37	yes	yes	both	0	0	0	0
ID44	ID19	ID44_ID19	yes	no	one	0	0	0	0
ID44	ID02	ID44_ID02	yes	yes	both	0	0	0	0
ID44	ID30	ID44_ID30	yes	yes	both	0	0	0	0
ID44	ID65	ID44_ID65	yes	yes	both	0	0	0	0
ID44	ID03	ID44_ID03	yes	yes	both	0	0	0	0
ID44	ID14	ID44_ID14	yes	yes	both	0	0	0	0
ID44	ID57	ID44_ID57	yes	yes	both	0	0	0	0
ID44	ID12	ID44_ID12	yes	yes	both	0	0	0	0
ID44	ID17	ID44_ID17	yes	yes	both	0	0	0	0
ID44	ID67	ID44_ID67	yes	yes	both	0	0	0	0
ID44	ID24	ID44_ID24	yes	yes	both	0	0	0	0
ID44	ID13	ID44_ID13	yes	yes	both	0	0	0	0
ID44	ID20	ID44_ID20	yes	yes	both	0	0	0	0
ID44	ID10	ID44_ID10	yes	yes	both	0	0	0	0
ID44	ID36	ID44_ID36	yes	yes	both	0	0	0	0
ID44	ID40	ID44_ID40	yes	yes	both	0	0	0	0
ID44	ID71	ID44_ID71	yes	yes	both	0	0	0	0
ID44	ID55	ID44_ID55	yes	yes	both	0	0	0	0
ID44	ID68	ID44_ID68	yes	yes	both	0	0	0	0
ID44	ID51	ID44_ID51	yes	yes	both	0	0	0	0
ID44	ID62	ID44_ID62	yes	yes	both	0	0	0	0
ID44	ID70	ID44_ID70	yes	yes	both	0	0	0	0
ID44	ID45	ID44_ID45	yes	yes	both	0	0	0	0
ID44	ID58	ID44_ID58	yes	yes	both	0	0	0	0
ID44	ID01	ID44_ID01	yes	yes	both	0	0	0	0
ID44	ID47	ID44_ID47	yes	no	one	0	0	0	0
ID44	ID23	ID44_ID23	yes	yes	both	0	0	0	0
ID44	ID61	ID44_ID61	yes	yes	both	0	0	0	0
ID44	ID59	ID44_ID59	yes	yes	both	0	0	0	0
ID44	ID15	ID44_ID15	yes	yes	both	0	0	0	0
ID44	ID07	ID44_ID07	yes	yes	both	0	0	0	0
ID44	ID64	ID44_ID64	yes	yes	both	0	0	0	0
ID44	ID72	ID44_ID72	yes	yes	both	0	0	0.0625	0.0625
ID44	ID18	ID44_ID18	yes	yes	both	0	0	0	0
ID44	ID41	ID44_ID41	yes	yes	both	0	0	0	0
ID44	ID66	ID44_ID66	yes	yes	both	0	0	0	0
ID44	ID63	ID44_ID63	yes	yes	both	0	0	0	0
ID44	ID56	ID44_ID56	yes	yes	both	0	0	0	0
ID44	ID38	ID44_ID38	yes	yes	both	0	0	0	0
ID44	ID04	ID44_ID04	yes	yes	both	0	0	0	0
ID44	ID26	ID44_ID26	yes	yes	both	0	0	0	0
ID44	ID33	ID44_ID33	yes	yes	both	0	0	0	0
ID44	ID49	ID44_ID49	yes	yes	both	0	0	0	0
ID44	ID39	ID44_ID39	yes	yes	both	0	0	0	0
ID44	ID29	ID44_ID29	yes	yes	both	0	0	0	0
ID44	ID52	ID44_ID52	yes	yes	both	0	0	0	0
ID44	ID25	ID44_ID25	yes	yes	both	0	0	0	0
ID44	ID53	ID44_ID53	yes	yes	both	0	0	0	0
ID44	ID27	ID44_ID27	yes	yes	both	0	0	0	0
ID44	ID16	ID44_ID16	yes	yes	both	0	0	0	0
ID44	ID43	ID44_ID43	yes	yes	both	0	0	0	0
ID44	ID05	ID44_ID05	yes	yes	both	0	0	0	0
ID44	ID32	ID44_ID32	yes	yes	both	0	0	0	0
ID44	ID22	ID44_ID22	yes	yes	both	0	0	0	0
ID44	ID60	ID44_ID60	yes	no	one	0	0	0	0
ID44	ID46	ID44_ID46	yes	yes	both	0	0	0	0
ID44	ID31	ID44_ID31	yes	yes	both	0	0	0	0
ID44	ID08	ID44_ID08	yes	yes	both	0	0	0	0
ID44	ID34	ID44_ID34	yes	yes	both	0	0	0	0
ID44	ID06	ID44_ID06	yes	yes	both	0	0	0	0
ID44	ID54	ID44_ID54	yes	yes	both	0	0	0	0
ID44	ID28	ID44_ID28	yes	yes	both	0	0	0	0
ID44	ID42	ID44_ID42	yes	no	one	0	0	0	0
ID35	ID21	ID21_ID35	yes	yes	both	0	0	0	0
ID35	ID44	ID44_ID35	yes	yes	both	0	0	0	0
ID35	ID69	ID35_ID69	yes	yes	both	0	0	0	0
ID35	ID48	ID35_ID48	yes	yes	both	0	0	0	0
ID35	ID50	ID35_ID50	yes	yes	both	0.015625	0	0	0.015625
ID35	ID11	ID35_ID11	yes	yes	both	0	0	0	0
ID35	ID09	ID35_ID09	yes	yes	both	0	0	0	0
ID35	ID37	ID35_ID37	yes	yes	both	0	0	0	0
ID35	ID19	ID35_ID19	yes	no	one	0.015625	0	0	0.015625
ID35	ID02	ID35_ID02	yes	yes	both	0	0	0	0
ID35	ID30	ID35_ID30	yes	yes	both	0	0	0	0
ID35	ID65	ID35_ID65	yes	yes	both	0	0	0	0
ID35	ID03	ID35_ID03	yes	yes	both	0	0	0	0
ID35	ID14	ID35_ID14	yes	yes	both	0	0	0	0
ID35	ID57	ID35_ID57	yes	yes	both	0	0	0	0
ID35	ID12	ID35_ID12	yes	yes	both	0	0	0	0
ID35	ID17	ID35_ID17	yes	yes	both	0	0	0	0
ID35	ID67	ID35_ID67	yes	yes	both	0	0	0	0
ID35	ID24	ID35_ID24	yes	yes	both	0	0	0	0
ID35	ID13	ID35_ID13	yes	yes	both	0	0	0	0
ID35	ID20	ID35_ID20	yes	yes	both	0	0	0	0
ID35	ID10	ID35_ID10	yes	yes	both	0	0	0	0
ID35	ID36	ID35_ID36	yes	yes	both	0	0	0	0
ID35	ID40	ID35_ID40	yes	yes	both	0	0	0	0
ID35	ID71	ID35_ID71	yes	yes	both	0	0	0	0
ID35	ID55	ID35_ID55	yes	yes	both	0	0	0	0
ID35	ID68	ID35_ID68	yes	yes	both	0	0	0	0
ID35	ID51	ID35_ID51	yes	yes	both	0	0	0	0
ID35	ID62	ID35_ID62	yes	yes	both	0	0	0	0
ID35	ID70	ID35_ID70	yes	yes	both	0	0	0	0
ID35	ID45	ID35_ID45	yes	yes	both	0	0	0	0
ID35	ID58	ID35_ID58	yes	yes	both	0	0	0	0
ID35	ID01	ID35_ID01	yes	yes	both	0	0	0	0
ID35	ID47	ID35_ID47	yes	no	one	0	0	0	0
ID35	ID23	ID35_ID23	yes	yes	both	0	0	0	0
ID35	ID61	ID35_ID61	yes	yes	both	0	0	0	0
ID35	ID59	ID35_ID59	yes	yes	both	0	0.5	0	0.5
ID35	ID15	ID35_ID15	yes	yes	both	0.25	0	0	0.25
ID35	ID07	ID35_ID07	yes	yes	both	0	0	0	0
ID35	ID64	ID35_ID64	yes	yes	both	0	0	0	0
ID35	ID72	ID35_ID72	yes	yes	both	0	0	0	0
ID35	ID18	ID35_ID18	yes	yes	both	0	0	0	0
ID35	ID41	ID35_ID41	yes	yes	both	0	0	0	0
ID35	ID66	ID35_ID66	yes	yes	both	0	0	0	0
ID35	ID63	ID35_ID63	yes	yes	both	0	0	0	0
ID35	ID56	ID35_ID56	yes	yes	both	0	0	0	0
ID35	ID38	ID35_ID38	yes	yes	both	0	0	0	0
ID35	ID04	ID35_ID04	yes	yes	both	0	0	0	0
ID35	ID26	ID35_ID26	yes	yes	both	0	0	0	0
ID35	ID33	ID35_ID33	yes	yes	both	0	0	0	0
ID35	ID49	ID35_ID49	yes	yes	both	0	0	0	0
ID35	ID39	ID35_ID39	yes	yes	both	0	0	0	0
ID35	ID29	ID35_ID29	yes	yes	both	0	0	0	0
ID35	ID52	ID35_ID52	yes	yes	both	0	0	0	0
ID35	ID25	ID35_ID25	yes	yes	both	0	0	0	0
ID35	ID53	ID35_ID53	yes	yes	both	0.03125	0	0	0.03125
ID35	ID27	ID35_ID27	yes	yes	both	0	0	0	0
ID35	ID16	ID35_ID16	yes	yes	both	0	0	0	0
ID35	ID43	ID35_ID43	yes	yes	both	0	0	0	0
ID35	ID05	ID35_ID05	yes	yes	both	0	0	0	0
ID35	ID32	ID35_ID32	yes	yes	both	0	0	0	0
ID35	ID22	ID35_ID22	yes	yes	both	0	0	0	0
ID35	ID60	ID35_ID60	yes	no	one	0.125	0	0	0.125
ID35	ID46	ID35_ID46	yes	yes	both	0	0	0	0
ID35	ID31	ID35_ID31	yes	yes	both	0	0	0	0
ID35	ID08	ID35_ID08	yes	yes	both	0	0	0	0
ID35	ID34	ID35_ID34	yes	yes	both	0	0	0	0
ID35	ID06	ID35_ID06	yes	yes	both	0	0	0	0
ID35	ID54	ID35_ID54	yes	yes	both	0	0	0	0
ID35	ID28	ID35_ID28	yes	yes	both	0	0	0	0
ID35	ID42	ID35_ID42	yes	no	one	0	0	0	0
ID69	ID21	ID21_ID69	yes	yes	both	0	0	0	0
ID69	ID44	ID44_ID69	yes	yes	both	0	0	0	0
ID69	ID35	ID35_ID69	yes	yes	both	0	0	0	0
ID69	ID48	ID69_ID48	yes	yes	both	0	0	0	0
ID69	ID50	ID69_ID50	yes	yes	both	0	0	0	0
ID69	ID11	ID69_ID11	yes	yes	both	0	0	0	0
ID69	ID09	ID69_ID09	yes	yes	both	0.015625	0	0	0.015625
ID69	ID37	ID69_ID37	yes	yes	both	0	0	0	0
ID69	ID19	ID69_ID19	yes	no	one	0	0	0	0
ID69	ID02	ID69_ID02	yes	yes	both	0	0	0	0
ID69	ID30	ID69_ID30	yes	yes	both	0	0	0	0
ID69	ID65	ID69_ID65	yes	yes	both	0	0	0	0
ID69	ID03	ID69_ID03	yes	yes	both	0	0	0	0
ID69	ID14	ID69_ID14	yes	yes	both	0.0625	0	0	0.0625
ID69	ID57	ID69_ID57	yes	yes	both	0	0	0	0
ID69	ID12	ID69_ID12	yes	yes	both	0	0	0	0
ID69	ID17	ID69_ID17	yes	yes	both	0	0	0	0
ID69	ID67	ID69_ID67	yes	yes	both	0	0	0	0
ID69	ID24	ID69_ID24	yes	yes	both	0	0	0	0
ID69	ID13	ID69_ID13	yes	yes	both	0.5	0	0	0.5
ID69	ID20	ID69_ID20	yes	yes	both	0	0	0	0
ID69	ID10	ID69_ID10	yes	yes	both	0.0625	0	0	0.0625
ID69	ID36	ID69_ID36	yes	yes	both	0	0	0	0
ID69	ID40	ID69_ID40	yes	yes	both	0	0	0	0
ID69	ID71	ID69_ID71	yes	yes	both	0	0	0	0
ID69	ID55	ID69_ID55	yes	yes	both	0	0	0	0
ID69	ID68	ID69_ID68	yes	yes	both	0	0	0	0
ID69	ID51	ID69_ID51	yes	yes	both	0	0	0	0
ID69	ID62	ID69_ID62	yes	yes	both	0	0	0	0
ID69	ID70	ID69_ID70	yes	yes	both	0	0	0	0
ID69	ID45	ID69_ID45	yes	yes	both	0	0	0	0
ID69	ID58	ID69_ID58	yes	yes	both	0	0	0	0
ID69	ID01	ID69_ID01	yes	yes	both	0.5	0	0	0.5
ID69	ID47	ID69_ID47	yes	no	one	0.03125	0	0	0.03125
ID69	ID23	ID69_ID23	yes	yes	both	0	0	0	0
ID69	ID61	ID69_ID61	yes	yes	both	0	0	0	0
ID69	ID59	ID69_ID59	yes	yes	both	0	0	0	0
ID69	ID15	ID69_ID15	yes	yes	both	0	0	0	0
ID69	ID07	ID69_ID07	yes	yes	both	0	0	0	0
ID69	ID64	ID69_ID64	yes	yes	both	0	0	0	0
ID69	ID72	ID69_ID72	yes	yes	both	0	0	0	0
ID69	ID18	ID69_ID18	yes	yes	both	0	0	0	0
ID69	ID41	ID69_ID41	yes	yes	both	0.015625	0	0	0.015625
ID69	ID66	ID69_ID66	yes	yes	both	0.5	0	0	0.5
ID69	ID63	ID69_ID63	yes	yes	both	0	0	0	0
ID69	ID56	ID69_ID56	yes	yes	both	0	0	0	0
ID69	ID38	ID69_ID38	yes	yes	both	0	0	0	0
ID69	ID04	ID69_ID04	yes	yes	both	0	0	0	0
ID69	ID26	ID69_ID26	yes	yes	both	0	0	0	0
ID69	ID33	ID69_ID33	yes	yes	both	0	0	0	0
ID69	ID49	ID69_ID49	yes	yes	both	0	0	0	0
ID69	ID39	ID69_ID39	yes	yes	both	0	0	0	0
ID69	ID29	ID69_ID29	yes	yes	both	0	0	0	0
ID69	ID52	ID69_ID52	yes	yes	both	0	0	0	0
ID69	ID25	ID69_ID25	yes	yes	both	0	0	0	0
ID69	ID53	ID69_ID53	yes	yes	both	0	0	0	0
ID69	ID27	ID69_ID27	yes	yes	both	0	0	0	0
ID69	ID16	ID69_ID16	yes	yes	both	0	0	0	0
ID69	ID43	ID69_ID43	yes	yes	both	0	0	0	0
ID69	ID05	ID69_ID05	yes	yes	both	0	0	0	0
ID69	ID32	ID69_ID32	yes	yes	both	0	0	0	0
ID69	ID22	ID69_ID22	yes	yes	both	0	0	0	0
ID69	ID60	ID69_ID60	yes	no	one	0	0	0	0
ID69	ID46	ID69_ID46	yes	yes	both	0.03125	0	0	0.03125
ID69	ID31	ID69_ID31	yes	yes	both	0	0	0	0
ID69	ID08	ID69_ID08	yes	yes	both	0.015625	0	0	0.015625
ID69	ID34	ID69_ID34	yes	yes	both	0	0	0	0
ID69	ID06	ID69_ID06	yes	yes	both	0	0	0	0
ID69	ID54	ID69_ID54	yes	yes	both	0	0	0	0
ID69	ID28	ID69_ID28	yes	yes	both	0	0	0	0
ID69	ID42	ID69_ID42	yes	no	one	0	0	0	0
ID48	ID21	ID21_ID48	yes	yes	both	0	0	0	0
ID48	ID44	ID44_ID48	yes	yes	both	0	0	0	0
ID48	ID35	ID35_ID48	yes	yes	both	0	0	0	0
ID48	ID69	ID69_ID48	yes	yes	both	0	0	0	0
ID48	ID50	ID48_ID50	yes	yes	both	0	0	0	0
ID48	ID11	ID48_ID11	yes	yes	both	0.0625	0	0	0.0625
ID48	ID09	ID48_ID09	yes	yes	both	0	0	0	0
ID48	ID37	ID48_ID37	yes	yes	both	0	0	0	0
ID48	ID19	ID48_ID19	yes	no	one	0	0	0	0
ID48	ID02	ID48_ID02	yes	yes	both	0	0	0	0
ID48	ID30	ID48_ID30	yes	yes	both	0	0	0	0
ID48	ID65	ID48_ID65	yes	yes	both	0	0	0	0
ID48	ID03	ID48_ID03	yes	yes	both	0	0	0	0
ID48	ID14	ID48_ID14	yes	yes	both	0	0	0	0
ID48	ID57	ID48_ID57	yes	yes	both	0	0	0	0
ID48	ID12	ID48_ID12	yes	yes	both	0	0	0	0
ID48	ID17	ID48_ID17	yes	yes	both	0	0	0	0
ID48	ID67	ID48_ID67	yes	yes	both	0	0	0	0
ID48	ID24	ID48_ID24	yes	yes	both	0	0	0	0
ID48	ID13	ID48_ID13	yes	yes	both	0	0	0	0
ID48	ID20	ID48_ID20	yes	yes	both	0.03125	0	0	0.03125
ID48	ID10	ID48_ID10	yes	yes	both	0	0	0	0
ID48	ID36	ID48_ID36	yes	yes	both	0	0	0	0
ID48	ID40	ID48_ID40	yes	yes	both	0	0	0	0
ID48	ID71	ID48_ID71	yes	yes	both	0	0	0	0
ID48	ID55	ID48_ID55	yes	yes	both	0.5	0	0	0.5
ID48	ID68	ID48_ID68	yes	yes	both	0	0	0	0
ID48	ID51	ID48_ID51	yes	yes	both	0	0	0	0
ID48	ID62	ID48_ID62	yes	yes	both	0	0	0	0
ID48	ID70	ID48_ID70	yes	yes	both	0	0	0	0
ID48	ID45	ID48_ID45	yes	yes	both	0	0	0	0
ID48	ID58	ID48_ID58	yes	yes	both	0	0	0	0
ID48	ID01	ID48_ID01	yes	yes	both	0	0	0	0
ID48	ID47	ID48_ID47	yes	no	one	0	0	0	0
ID48	ID23	ID48_ID23	yes	yes	both	0	0	0	0
ID48	ID61	ID48_ID61	yes	yes	both	0	0	0.03125	0.03125
ID48	ID59	ID48_ID59	yes	yes	both	0	0	0	0
ID48	ID15	ID48_ID15	yes	yes	both	0	0	0	0
ID48	ID07	ID48_ID07	yes	yes	both	0.0625	0	0	0.0625
ID48	ID64	ID48_ID64	yes	yes	both	0.015625	0	0	0.015625
ID48	ID72	ID48_ID72	yes	yes	both	0	0	0	0
ID48	ID18	ID48_ID18	yes	yes	both	0	0	0	0
ID48	ID41	ID48_ID41	yes	yes	both	0	0	0	0
ID48	ID66	ID48_ID66	yes	yes	both	0	0	0	0
ID48	ID63	ID48_ID63	yes	yes	both	0	0	0	0
ID48	ID56	ID48_ID56	yes	yes	both	0	0	0	0
ID48	ID38	ID48_ID38	yes	yes	both	0	0	0	0
ID48	ID04	ID48_ID04	yes	yes	both	0.25	0	0	0.25
ID48	ID26	ID48_ID26	yes	yes	both	0	0	0	0
ID48	ID33	ID48_ID33	yes	yes	both	0	0	0	0
ID48	ID49	ID48_ID49	yes	yes	both	0	0	0	0
ID48	ID39	ID48_ID39	yes	yes	both	0	0	0.03125	0.03125
ID48	ID29	ID48_ID29	yes	yes	both	0	0	0	0
ID48	ID52	ID48_ID52	yes	yes	both	0	0	0	0
ID48	ID25	ID48_ID25	yes	yes	both	0	0	0	0
ID48	ID53	ID48_ID53	yes	yes	both	0	0	0	0
ID48	ID27	ID48_ID27	yes	yes	both	0	0	0	0
ID48	ID16	ID48_ID16	yes	yes	both	0	0	0	0
ID48	ID43	ID48_ID43	yes	yes	both	0	0	0	0
ID48	ID05	ID48_ID05	yes	yes	both	0	0	0	0
ID48	ID32	ID48_ID32	yes	yes	both	0	0	0	0
ID48	ID22	ID48_ID22	yes	yes	both	0	0	0	0
ID48	ID60	ID48_ID60	yes	no	one	0	0	0	0
ID48	ID46	ID48_ID46	yes	yes	both	0	0	0	0
ID48	ID31	ID48_ID31	yes	yes	both	0	0	0	0
ID48	ID08	ID48_ID08	yes	yes	both	0	0	0	0
ID48	ID34	ID48_ID34	yes	yes	both	0	0	0	0
ID48	ID06	ID48_ID06	yes	yes	both	0	0	0	0
ID48	ID54	ID48_ID54	yes	yes	both	0	0	0	0
ID48	ID28	ID48_ID28	yes	yes	both	0	0	0	0
ID48	ID42	ID48_ID42	yes	no	one	0.0625	0	0	0.0625
ID50	ID21	ID21_ID50	yes	yes	both	0	0	0	0
ID50	ID44	ID44_ID50	yes	yes	both	0	0	0	0
ID50	ID35	ID35_ID50	yes	yes	both	0.015625	0	0	0.015625
ID50	ID69	ID69_ID50	yes	yes	both	0	0	0	0
ID50	ID48	ID48_ID50	yes	yes	both	0	0	0	0
ID50	ID11	ID50_ID11	yes	yes	both	0	0	0	0
ID50	ID09	ID50_ID09	yes	yes	both	0	0	0	0
ID50	ID37	ID50_ID37	yes	yes	both	0	0	0	0
ID50	ID19	ID50_ID19	yes	no	one	0.25	0	0	0.25
ID50	ID02	ID50_ID02	yes	yes	both	0	0	0	0
ID50	ID30	ID50_ID30	yes	yes	both	0	0	0	0
ID50	ID65	ID50_ID65	yes	yes	both	0	0	0	0
ID50	ID03	ID50_ID03	yes	yes	both	0	0	0	0
ID50	ID14	ID50_ID14	yes	yes	both	0	0	0	0
ID50	ID57	ID50_ID57	yes	yes	both	0	0	0	0
ID50	ID12	ID50_ID12	yes	yes	both	0	0	0	0
ID50	ID17	ID50_ID17	yes	yes	both	0	0	0	0
ID50	ID67	ID50_ID67	yes	yes	both	0	0	0	0
ID50	ID24	ID50_ID24	yes	yes	both	0	0	0	0
ID50	ID13	ID50_ID13	yes	yes	both	0	0	0	0
ID50	ID20	ID50_ID20	yes	yes	both	0	0	0	0
ID50	ID10	ID50_ID10	yes	yes	both	0	0	0	0
ID50	ID36	ID50_ID36	yes	yes	both	0	0	0	0
ID50	ID40	ID50_ID40	yes	yes	both	0	0	0	0
ID50	ID71	ID50_ID71	yes	yes	both	0	0	0	0
ID50	ID55	ID50_ID55	yes	yes	both	0	0	0.0625	0.0625
ID50	ID68	ID50_ID68	yes	yes	both	0	0	0	0
ID50	ID51	ID50_ID51	yes	yes	both	0	0	0	0
ID50	ID62	ID50_ID62	yes	yes	both	0	0	0	0
ID50	ID70	ID50_ID70	yes	yes	both	0	0	0	0
ID50	ID45	ID50_ID45	yes	yes	both	0	0	0	0
ID50	ID58	ID50_ID58	yes	yes	both	0	0	0	0
ID50	ID01	ID50_ID01	yes	yes	both	0	0	0	0
ID50	ID47	ID50_ID47	yes	no	one	0	0	0	0
ID50	ID23	ID50_ID23	yes	yes	both	0	0	0	0
ID50	ID61	ID50_ID61	yes	yes	both	0	0	0	0
ID50	ID59	ID50_ID59	yes	yes	both	0	0	0	0
ID50	ID15	ID50_ID15	yes	yes	both	0.015625	0	0	0.015625
ID50	ID07	ID50_ID07	yes	yes	both	0	0	0	0
ID50	ID64	ID50_ID64	yes	yes	both	0	0	0	0
ID50	ID72	ID50_ID72	yes	yes	both	0	0	0	0
ID50	ID18	ID50_ID18	yes	yes	both	0	0	0	0
ID50	ID41	ID50_ID41	yes	yes	both	0	0	0	0
ID50	ID66	ID50_ID66	yes	yes	both	0	0	0	0
ID50	ID63	ID50_ID63	yes	yes	both	0	0	0	0
ID50	ID56	ID50_ID56	yes	yes	both	0	0	0	0
ID50	ID38	ID50_ID38	yes	yes	both	0	0	0	0
ID50	ID04	ID50_ID04	yes	yes	both	0	0	0.03125	0.03125
ID50	ID26	ID50_ID26	yes	yes	both	0	0	0	0
ID50	ID33	ID50_ID33	yes	yes	both	0	0	0	0
ID50	ID49	ID50_ID49	yes	yes	both	0	0	0	0
ID50	ID39	ID50_ID39	yes	yes	both	0	0	0	0
ID50	ID29	ID50_ID29	yes	yes	both	0	0	0	0
ID50	ID52	ID50_ID52	yes	yes	both	0	0	0	0
ID50	ID25	ID50_ID25	yes	yes	both	0	0	0	0
ID50	ID53	ID50_ID53	yes	yes	both	0.125	0	0	0.125
ID50	ID27	ID50_ID27	yes	yes	both	0	0	0	0
ID50	ID16	ID50_ID16	yes	yes	both	0	0	0	0
ID50	ID43	ID50_ID43	yes	yes	both	0	0	0	0
ID50	ID05	ID50_ID05	yes	yes	both	0	0	0	0
ID50	ID32	ID50_ID32	yes	yes	both	0	0	0	0
ID50	ID22	ID50_ID22	yes	yes	both	0	0	0	0
ID50	ID60	ID50_ID60	yes	no	one	0.03125	0	0	0.03125
ID50	ID46	ID50_ID46	yes	yes	both	0	0	0	0
ID50	ID31	ID50_ID31	yes	yes	both	0	0	0	0
ID50	ID08	ID50_ID08	yes	yes	both	0	0	0	0
ID50	ID34	ID50_ID34	yes	yes	both	0	0	0	0
ID50	ID06	ID50_ID06	yes	yes	both	0	0	0	0
ID50	ID54	ID50_ID54	yes	yes	both	0	0	0	0
ID50	ID28	ID50_ID28	yes	yes	both	0	0	0	0
ID50	ID42	ID50_ID42	yes	no	one	0	0	0	0
ID11	ID21	ID21_ID11	yes	yes	both	0	0	0	0
ID11	ID44	ID44_ID11	yes	yes	both	0	0	0	0
ID11	ID35	ID35_ID11	yes	yes	both	0	0	0	0
ID11	ID69	ID69_ID11	yes	yes	both	0	0	0	0
ID11	ID48	ID48_ID11	yes	yes	both	0.0625	0	0	0.0625
ID11	ID50	ID50_ID11	yes	yes	both	0	0	0	0
ID11	ID09	ID11_ID09	yes	yes	both	0	0	0	0
ID11	ID37	ID11_ID37	yes	yes	both	0	0	0	0
ID11	ID19	ID11_ID19	yes	no	one	0	0	0	0
ID11	ID02	ID11_ID02	yes	yes	both	0	0	0	0
ID11	ID30	ID11_ID30	yes	yes	both	0	0	0	0
ID11	ID65	ID11_ID65	yes	yes	both	0	0	0	0
ID11	ID03	ID11_ID03	yes	yes	both	0	0	0	0
ID11	ID14	ID11_ID14	yes	yes	both	0	0	0	0
ID11	ID57	ID11_ID57	yes	yes	both	0	0	0	0
ID11	ID12	ID11_ID12	yes	yes	both	0	0	0	0
ID11	ID17	ID11_ID17	yes	yes	both	0	0	0	0
ID11	ID67	ID11_ID67	yes	yes	both	0	0	0	0
ID11	ID24	ID11_ID24	yes	yes	both	0	0	0	0
ID11	ID13	ID11_ID13	yes	yes	both	0	0	0	0
ID11	ID20	ID11_ID20	yes	yes	both	0.125	0	0	0.125
ID11	ID10	ID11_ID10	yes	yes	both	0	0	0	0
ID11	ID36	ID11_ID36	yes	yes	both	0	0	0	0
ID11	ID40	ID11_ID40	yes	yes	both	0	0	0	0
ID11	ID71	ID11_ID71	yes	yes	both	0	0	0	0
ID11	ID55	ID11_ID55	yes	yes	both	0.03125	0	0	0.03125
ID11	ID68	ID11_ID68	yes	yes	both	0	0	0	0
ID11	ID51	ID11_ID51	yes	yes	both	0	0	0	0
ID11	ID62	ID11_ID62	yes	yes	both	0	0	0	0
ID11	ID70	ID11_ID70	yes	yes	both	0	0	0	0
ID11	ID45	ID11_ID45	yes	yes	both	0	0	0	0
ID11	ID58	ID11_ID58	yes	yes	both	0	0	0	0
ID11	ID01	ID11_ID01	yes	yes	both	0	0	0	0
ID11	ID47	ID11_ID47	yes	no	one	0	0	0	0
ID11	ID23	ID11_ID23	yes	yes	both	0	0	0	0
ID11	ID61	ID11_ID61	yes	yes	both	0	0.5	0	0.5
ID11	ID59	ID11_ID59	yes	yes	both	0	0	0	0
ID11	ID15	ID11_ID15	yes	yes	both	0	0	0	0
ID11	ID07	ID11_ID07	yes	yes	both	0.25	0	0	0.25
ID11	ID64	ID11_ID64	yes	yes	both	0.0625	0	0	0.0625
ID11	ID72	ID11_ID72	yes	yes	both	0	0	0	0
ID11	ID18	ID11_ID18	yes	yes	both	0	0	0	0
ID11	ID41	ID11_ID41	yes	yes	both	0	0	0	0
ID11	ID66	ID11_ID66	yes	yes	both	0	0	0	0
ID11	ID63	ID11_ID63	yes	yes	both	0	0	0	0
ID11	ID56	ID11_ID56	yes	yes	both	0	0	0	0
ID11	ID38	ID11_ID38	yes	yes	both	0	0	0	0
ID11	ID04	ID11_ID04	yes	yes	both	0.015625	0	0	0.015625
ID11	ID26	ID11_ID26	yes	yes	both	0	0	0	0
ID11	ID33	ID11_ID33	yes	yes	both	0	0	0	0
ID11	ID49	ID11_ID49	yes	yes	both	0	0	0	0
ID11	ID39	ID11_ID39	yes	yes	both	0	0.5	0	0.5
ID11	ID29	ID11_ID29	yes	yes	both	0	0	0	0
ID11	ID52	ID11_ID52	yes	yes	both	0	0	0	0
ID11	ID25	ID11_ID25	yes	yes	both	0	0	0	0
ID11	ID53	ID11_ID53	yes	yes	both	0	0	0	0
ID11	ID27	ID11_ID27	yes	yes	both	0	0	0	0
ID11	ID16	ID11_ID16	yes	yes	both	0	0	0	0
ID11	ID43	ID11_ID43	yes	yes	both	0	0	0	0
ID11	ID05	ID11_ID05	yes	yes	both	0	0	0	0
ID11	ID32	ID11_ID32	yes	yes	both	0	0	0	0
ID11	ID22	ID11_ID22	yes	yes	both	0	0	0	0
ID11	ID60	ID11_ID60	yes	no	one	0	0	0	0
ID11	ID46	ID11_ID46	yes	yes	both	0	0	0	0
ID11	ID31	ID11_ID31	yes	yes	both	0	0	0	0
ID11	ID08	ID11_ID08	yes	yes	both	0	0	0	0
ID11	ID34	ID11_ID34	yes	yes	both	0	0	0	0
ID11	ID06	ID11_ID06	yes	yes	both	0	0	0	0
ID11	ID54	ID11_ID54	yes	yes	both	0	0	0	0
ID11	ID28	ID11_ID28	yes	yes	both	0	0	0	0
ID11	ID42	ID11_ID42	yes	no	one	0.25	0	0	0.25
ID09	ID21	ID21_ID09	yes	yes	both	0	0	0	0
ID09	ID44	ID44_ID09	yes	yes	both	0	0	0	0
ID09	ID35	ID35_ID09	yes	yes	both	0	0	0	0
ID09	ID69	ID69_ID09	yes	yes	both	0.015625	0	0	0.015625
ID09	ID48	ID48_ID09	yes	yes	both	0	0	0	0
ID09	ID50	ID50_ID09	yes	yes	both	0	0	0	0
ID09	ID11	ID11_ID09	yes	yes	both	0	0	0	0
ID09	ID37	ID09_ID37	yes	yes	both	0	0	0	0
ID09	ID19	ID09_ID19	yes	no	one	0	0	0	0
ID09	ID02	ID09_ID02	yes	yes	both	0	0	0	0
ID09	ID30	ID09_ID30	yes	yes	both	0	0	0	0
ID09	ID65	ID09_ID65	yes	yes	both	0	0	0	0
ID09	ID03	ID09_ID03	yes	yes	both	0	0	0	0
ID09	ID14	ID09_ID14	yes	yes	both	0.0625	0	0	0.0625
ID09	ID57	ID09_ID57	yes	yes	both	0	0	0	0
ID09	ID12	ID09_ID12	yes	yes	both	0	0	0	0
ID09	ID17	ID09_ID17	yes	yes	both	0	0	0	0
ID09	ID67	ID09_ID67	yes	yes	both	0	0	0	0
ID09	ID24	ID09_ID24	yes	yes	both	0	0	0	0
ID09	ID13	ID09_ID13	yes	yes	both	0.0078125	0	0	0.0078125
ID09	ID20	ID09_ID20	yes	yes	both	0	0	0	0
ID09	ID10	ID09_ID10	yes	yes	both	0.0625	0	0	0.0625
ID09	ID36	ID09_ID36	yes	yes	both	0	0	0	0
ID09	ID40	ID09_ID40	yes	yes	both	0	0	0	0
ID09	ID71	ID09_ID71	yes	yes	both	0	0	0	0
ID09	ID55	ID09_ID55	yes	yes	both	0	0	0	0
ID09	ID68	ID09_ID68	yes	yes	both	0	0	0	0
ID09	ID51	ID09_ID51	yes	yes	both	0	0	0	0
ID09	ID62	ID09_ID62	yes	yes	both	0	0	0	0
ID09	ID70	ID09_ID70	yes	yes	both	0	0	0	0
ID09	ID45	ID09_ID45	yes	yes	both	0	0	0	0
ID09	ID58	ID09_ID58	yes	yes	both	0	0	0	0
ID09	ID01	ID09_ID01	yes	yes	both	0.0078125	0	0	0.0078125
ID09	ID47	ID09_ID47	yes	no	one	0.03125	0	0	0.03125
ID09	ID23	ID09_ID23	yes	yes	both	0	0	0.03125	0.03125
ID09	ID61	ID09_ID61	yes	yes	both	0	0	0	0
ID09	ID59	ID09_ID59	yes	yes	both	0	0	0	0
ID09	ID15	ID09_ID15	yes	yes	both	0	0	0	0
ID09	ID07	ID09_ID07	yes	yes	both	0	0	0	0
ID09	ID64	ID09_ID64	yes	yes	both	0	0	0.03125	0.03125
ID09	ID72	ID09_ID72	yes	yes	both	0	0	0	0
ID09	ID18	ID09_ID18	yes	yes	both	0	0	0	0
ID09	ID41	ID09_ID41	yes	yes	both	0.25	0	0	0.25
ID09	ID66	ID09_ID66	yes	yes	both	0.0078125	0	0	0.0078125
ID09	ID63	ID09_ID63	yes	yes	both	0	0	0	0
ID09	ID56	ID09_ID56	yes	yes	both	0	0	0	0
ID09	ID38	ID09_ID38	yes	yes	both	0	0	0	0
ID09	ID04	ID09_ID04	yes	yes	both	0	0	0	0
ID09	ID26	ID09_ID26	yes	yes	both	0	0	0	0
ID09	ID33	ID09_ID33	yes	yes	both	0	0	0	0
ID09	ID49	ID09_ID49	yes	yes	both	0	0	0	0
ID09	ID39	ID09_ID39	yes	yes	both	0	0	0	0
ID09	ID29	ID09_ID29	yes	yes	both	0	0	0	0
ID09	ID52	ID09_ID52	yes	yes	both	0	0	0	0
ID09	ID25	ID09_ID25	yes	yes	both	0	0	0	0
ID09	ID53	ID09_ID53	yes	yes	both	0	0	0	0
ID09	ID27	ID09_ID27	yes	yes	both	0	0	0	0
ID09	ID16	ID09_ID16	yes	yes	both	0	0	0	0
ID09	ID43	ID09_ID43	yes	yes	both	0	0	0	0
ID09	ID05	ID09_ID05	yes	yes	both	0	0	0	0
ID09	ID32	ID09_ID32	yes	yes	both	0	0	0	0
ID09	ID22	ID09_ID22	yes	yes	both	0	0	0	0
ID09	ID60	ID09_ID60	yes	no	one	0	0	0	0
ID09	ID46	ID09_ID46	yes	yes	both	0.5	0	0	0.5
ID09	ID31	ID09_ID31	yes	yes	both	0	0	0	0
ID09	ID08	ID09_ID08	yes	yes	both	0.00390625	0	0	0.00390625
ID09	ID34	ID09_ID34	yes	yes	both	0	0	0	0
ID09	ID06	ID09_ID06	yes	yes	both	0	0	0	0
ID09	ID54	ID09_ID54	yes	yes	both	0	0	0	0
ID09	ID28	ID09_ID28	yes	yes	both	0	0	0	0
ID09	ID42	ID09_ID42	yes	no	one	0	0	0	0
ID37	ID21	ID21_ID37	yes	yes	both	0	0	0	0
ID37	ID44	ID44_ID37	yes	yes	both	0	0	0	0
ID37	ID35	ID35_ID37	yes	yes	both	0	0	0	0
ID37	ID69	ID69_ID37	yes	yes	both	0	0	0	0
ID37	ID48	ID48_ID37	yes	yes	both	0	0	0	0
ID37	ID50	ID50_ID37	yes	yes	both	0	0	0	0
ID37	ID11	ID11_ID37	yes	yes	both	0	0	0	0
ID37	ID09	ID09_ID37	yes	yes	both	0	0	0	0
ID37	ID19	ID37_ID19	yes	no	one	0	0	0	0
ID37	ID02	ID37_ID02	yes	yes	both	0	0	0	0
ID37	ID30	ID37_ID30	yes	yes	both	0	0	0	0
ID37	ID65	ID37_ID65	yes	yes	both	0	0	0	0
ID37	ID03	ID37_ID03	yes	yes	both	0	0	0	0
ID37	ID14	ID37_ID14	yes	yes	both	0	0	0	0
ID37	ID57	ID37_ID57	yes	yes	both	0	0	0	0
ID37	ID12	ID37_ID12	yes	yes	both	0	0	0	0
ID37	ID17	ID37_ID17	yes	yes	both	0	0	0	0
ID37	ID67	ID37_ID67	yes	yes	both	0	0	0	0
ID37	ID24	ID37_ID24	yes	yes	both	0	0	0	0
ID37	ID13	ID37_ID13	yes	yes	both	0	0	0	0
ID37	ID20	ID37_ID20	yes	yes	both	0	0	0	0
ID37	ID10	ID37_ID10	yes	yes	both	0	0	0	0
ID37	ID36	ID37_ID36	yes	yes	both	0	0	0	0
ID37	ID40	ID37_ID40	yes	yes	both	0.125	0	0	0.125
ID37	ID71	ID37_ID71	yes	yes	both	0	0	0	0
ID37	ID55	ID37_ID55	yes	yes	both	0	0	0	0
ID37	ID68	ID37_ID68	yes	yes	both	0	0	0	0
ID37	ID51	ID37_ID51	yes	yes	both	0.125	0	0	0.125
ID37	ID62	ID37_ID62	yes	yes	both	0	0	0	0
ID37	ID70	ID37_ID70	yes	yes	both	0	0	0	0
ID37	ID45	ID37_ID45	yes	yes	both	0	0	0	0
ID37	ID58	ID37_ID58	yes	yes	both	0	0.5	0	0.5
ID37	ID01	ID37_ID01	yes	yes	both	0	0	0	0
ID37	ID47	ID37_ID47	yes	no	one	0	0	0	0
ID37	ID23	ID37_ID23	yes	yes	both	0	0	0	0
ID37	ID61	ID37_ID61	yes	yes	both	0	0	0	0
ID37	ID59	ID37_ID59	yes	yes	both	0	0	0	0
ID37	ID15	ID37_ID15	yes	yes	both	0	0	0	0
ID37	ID07	ID37_ID07	yes	yes	both	0	0	0	0
ID37	ID64	ID37_ID64	yes	yes	both	0	0	0	0
ID37	ID72	ID37_ID72	yes	yes	both	0	0	0	0
ID37	ID18	ID37_ID18	yes	yes	both	0	0	0	0
ID37	ID41	ID37_ID41	yes	yes	both	0	0	0	0
ID37	ID66	ID37_ID66	yes	yes	both	0	0	0	0
ID37	ID63	ID37_ID63	yes	yes	both	0	0	0	0
ID37	ID56	ID37_ID56	yes	yes	both	0	0	0	0
ID37	ID38	ID37_ID38	yes	yes	both	0	0	0	0
ID37	ID04	ID37_ID04	yes	yes	both	0	0	0	0
ID37	ID26	ID37_ID26	yes	yes	both	0	0	0	0
ID37	ID33	ID37_ID33	yes	yes	both	0	0	0	0
ID37	ID49	ID37_ID49	yes	yes	both	0	0.25	0	0.25
ID37	ID39	ID37_ID39	yes	yes	both	0.0625	0	0	0.0625
ID37	ID29	ID37_ID29	yes	yes	both	0	0	0	0
ID37	ID52	ID37_ID52	yes	yes	both	0	0	0	0
ID37	ID25	ID37_ID25	yes	yes	both	0	0	0	0
ID37	ID53	ID37_ID53	yes	yes	both	0	0	0	0
ID37	ID27	ID37_ID27	yes	yes	both	0	0	0	0
ID37	ID16	ID37_ID16	yes	yes	both	0	0	0	0
ID37	ID43	ID37_ID43	yes	yes	both	0	0	0	0
ID37	ID05	ID37_ID05	yes	yes	both	0	0	0	0
ID37	ID32	ID37_ID32	yes	yes	both	0	0	0	0
ID37	ID22	ID37_ID22	yes	yes	both	0	0	0	0
ID37	ID60	ID37_ID60	yes	no	one	0	0	0	0
ID37	ID46	ID37_ID46	yes	yes	both	0	0	0	0
ID37	ID31	ID37_ID31	yes	yes	both	0	0	0	0
ID37	ID08	ID37_ID08	yes	yes	both	0	0	0	0
ID37	ID34	ID37_ID34	yes	yes	both	0	0	0	0
ID37	ID06	ID37_ID06	yes	yes	both	0	0	0	0
ID37	ID54	ID37_ID54	yes	yes	both	0	0	0	0
ID37	ID28	ID37_ID28	yes	yes	both	0	0	0	0
ID37	ID42	ID37_ID42	yes	no	one	0	0	0	0
ID19	ID21	ID21_ID19	no	yes	one	0	0	0	0
ID19	ID44	ID44_ID19	no	yes	one	0	0	0	0
ID19	ID35	ID35_ID19	no	yes	one	0.015625	0	0	0.015625
ID19	ID69	ID69_ID19	no	yes	one	0	0	0	0
ID19	ID48	ID48_ID19	no	yes	one	0	0	0	0
ID19	ID50	ID50_ID19	no	yes	one	0.25	0	0	0.25
ID19	ID11	ID11_ID19	no	yes	one	0	0	0	0
ID19	ID09	ID09_ID19	no	yes	one	0	0	0	0
ID19	ID37	ID37_ID19	no	yes	one	0	0	0	0
ID19	ID02	ID19_ID02	no	yes	one	0	0	0	0
ID19	ID30	ID19_ID30	no	yes	one	0	0	0	0
ID19	ID65	ID19_ID65	no	yes	one	0	0	0	0
ID19	ID03	ID19_ID03	no	yes	one	0	0	0	0
ID19	ID14	ID19_ID14	no	yes	one	0	0	0	0
ID19	ID57	ID19_ID57	no	yes	one	0	0	0	0
ID19	ID12	ID19_ID12	no	yes	one	0	0	0	0
ID19	ID17	ID19_ID17	no	yes	one	0	0	0	0
ID19	ID67	ID19_ID67	no	yes	one	0	0	0	0
ID19	ID24	ID19_ID24	no	yes	one	0	0	0	0
ID19	ID13	ID19_ID13	no	yes	one	0	0	0	0
ID19	ID20	ID19_ID20	no	yes	one	0	0	0	0
ID19	ID10	ID19_ID10	no	yes	one	0	0	0	0
ID19	ID36	ID19_ID36	no	yes	one	0	0	0	0
ID19	ID40	ID19_ID40	no	yes	one	0	0	0	0
ID19	ID71	ID19_ID71	no	yes	one	0	0	0	0
ID19	ID55	ID19_ID55	no	yes	one	0	0	0.0625	0.0625
ID19	ID68	ID19_ID68	no	yes	one	0	0	0	0
ID19	ID51	ID19_ID51	no	yes	one	0	0	0	0
ID19	ID62	ID19_ID62	no	yes	one	0	0	0	0
ID19	ID70	ID19_ID70	no	yes	one	0	0	0	0
ID19	ID45	ID19_ID45	no	yes	one	0	0	0	0
ID19	ID58	ID19_ID58	no	yes	one	0	0	0	0
ID19	ID01	ID19_ID01	no	yes	one	0	0	0	0
ID19	ID47	ID19_ID47	no	no	no	0	0	0	0
ID19	ID23	ID19_ID23	no	yes	one	0	0	0	0
ID19	ID61	ID19_ID61	no	yes	one	0	0	0	0
ID19	ID59	ID19_ID59	no	yes	one	0	0	0	0
ID19	ID15	ID19_ID15	no	yes	one	0.015625	0	0	0.015625
ID19	ID07	ID19_ID07	no	yes	one	0	0	0	0
ID19	ID64	ID19_ID64	no	yes	one	0	0	0	0
ID19	ID72	ID19_ID72	no	yes	one	0	0	0	0
ID19	ID18	ID19_ID18	no	yes	one	0	0	0	0
ID19	ID41	ID19_ID41	no	yes	one	0	0	0	0
ID19	ID66	ID19_ID66	no	yes	one	0	0	0	0
ID19	ID63	ID19_ID63	no	yes	one	0	0	0	0
ID19	ID56	ID19_ID56	no	yes	one	0	0	0	0
ID19	ID38	ID19_ID38	no	yes	one	0	0	0	0
ID19	ID04	ID19_ID04	no	yes	one	0	0	0.03125	0.03125
ID19	ID26	ID19_ID26	no	yes	one	0	0	0	0
ID19	ID33	ID19_ID33	no	yes	one	0	0	0	0
ID19	ID49	ID19_ID49	no	yes	one	0	0	0	0
ID19	ID39	ID19_ID39	no	yes	one	0	0	0	0
ID19	ID29	ID19_ID29	no	yes	one	0	0	0	0
ID19	ID52	ID19_ID52	no	yes	one	0	0	0	0
ID19	ID25	ID19_ID25	no	yes	one	0	0	0	0
ID19	ID53	ID19_ID53	no	yes	one	0.125	0	0	0.125
ID19	ID27	ID19_ID27	no	yes	one	0	0	0	0
ID19	ID16	ID19_ID16	no	yes	one	0	0	0	0
ID19	ID43	ID19_ID43	no	yes	one	0	0	0	0
ID19	ID05	ID19_ID05	no	yes	one	0	0	0	0
ID19	ID32	ID19_ID32	no	yes	one	0	0	0	0
ID19	ID22	ID19_ID22	no	yes	one	0	0	0	0
ID19	ID60	ID19_ID60	no	no	no	0.03125	0	0	0.03125
ID19	ID46	ID19_ID46	no	yes	one	0	0	0	0
ID19	ID31	ID19_ID31	no	yes	one	0	0	0	0
ID19	ID08	ID19_ID08	no	yes	one	0	0	0	0
ID19	ID34	ID19_ID34	no	yes	one	0	0	0	0
ID19	ID06	ID19_ID06	no	yes	one	0	0	0	0
ID19	ID54	ID19_ID54	no	yes	one	0	0	0	0
ID19	ID28	ID19_ID28	no	yes	one	0	0	0	0
ID19	ID42	ID19_ID42	no	no	no	0	0	0	0
ID02	ID21	ID21_ID02	yes	yes	both	0	0	0	0
ID02	ID44	ID44_ID02	yes	yes	both	0	0	0	0
ID02	ID35	ID35_ID02	yes	yes	both	0	0	0	0
ID02	ID69	ID69_ID02	yes	yes	both	0	0	0	0
ID02	ID48	ID48_ID02	yes	yes	both	0	0	0	0
ID02	ID50	ID50_ID02	yes	yes	both	0	0	0	0
ID02	ID11	ID11_ID02	yes	yes	both	0	0	0	0
ID02	ID09	ID09_ID02	yes	yes	both	0	0	0	0
ID02	ID37	ID37_ID02	yes	yes	both	0	0	0	0
ID02	ID19	ID19_ID02	yes	no	one	0	0	0	0
ID02	ID30	ID02_ID30	yes	yes	both	0	0	0	0
ID02	ID65	ID02_ID65	yes	yes	both	0	0	0	0
ID02	ID03	ID02_ID03	yes	yes	both	0	0	0	0
ID02	ID14	ID02_ID14	yes	yes	both	0	0	0	0
ID02	ID57	ID02_ID57	yes	yes	both	0	0	0	0
ID02	ID12	ID02_ID12	yes	yes	both	0	0	0	0
ID02	ID17	ID02_ID17	yes	yes	both	0	0	0	0
ID02	ID67	ID02_ID67	yes	yes	both	0	0	0	0
ID02	ID24	ID02_ID24	yes	yes	both	0	0	0	0
ID02	ID13	ID02_ID13	yes	yes	both	0	0	0	0
ID02	ID20	ID02_ID20	yes	yes	both	0	0	0	0
ID02	ID10	ID02_ID10	yes	yes	both	0	0	0	0
ID02	ID36	ID02_ID36	yes	yes	both	0	0	0	0
ID02	ID40	ID02_ID40	yes	yes	both	0	0	0	0
ID02	ID71	ID02_ID71	yes	yes	both	0	0	0	0
ID02	ID55	ID02_ID55	yes	yes	both	0	0	0	0
ID02	ID68	ID02_ID68	yes	yes	both	0	0	0	0
ID02	ID51	ID02_ID51	yes	yes	both	0	0	0	0
ID02	ID62	ID02_ID62	yes	yes	both	0	0	0	0
ID02	ID70	ID02_ID70	yes	yes	both	0	0	0	0
ID02	ID45	ID02_ID45	yes	yes	both	0	0	0	0
ID02	ID58	ID02_ID58	yes	yes	both	0	0	0	0
ID02	ID01	ID02_ID01	yes	yes	both	0	0	0	0
ID02	ID47	ID02_ID47	yes	no	one	0	0	0	0
ID02	ID23	ID02_ID23	yes	yes	both	0	0	0	0
ID02	ID61	ID02_ID61	yes	yes	both	0	0	0	0
ID02	ID59	ID02_ID59	yes	yes	both	0	0	0	0
ID02	ID15	ID02_ID15	yes	yes	both	0	0	0	0
ID02	ID07	ID02_ID07	yes	yes	both	0	0	0	0
ID02	ID64	ID02_ID64	yes	yes	both	0	0	0	0
ID02	ID72	ID02_ID72	yes	yes	both	0	0	0	0
ID02	ID18	ID02_ID18	yes	yes	both	0	0	0	0
ID02	ID41	ID02_ID41	yes	yes	both	0	0	0	0
ID02	ID66	ID02_ID66	yes	yes	both	0	0	0	0
ID02	ID63	ID02_ID63	yes	yes	both	0	0	0	0
ID02	ID56	ID02_ID56	yes	yes	both	0	0	0	0
ID02	ID38	ID02_ID38	yes	yes	both	0	0	0	0
ID02	ID04	ID02_ID04	yes	yes	both	0	0	0	0
ID02	ID26	ID02_ID26	yes	yes	both	0	0	0	0
ID02	ID33	ID02_ID33	yes	yes	both	0	0	0	0
ID02	ID49	ID02_ID49	yes	yes	both	0	0	0	0
ID02	ID39	ID02_ID39	yes	yes	both	0	0	0	0
ID02	ID29	ID02_ID29	yes	yes	both	0	0	0	0
ID02	ID52	ID02_ID52	yes	yes	both	0	0	0	0
ID02	ID25	ID02_ID25	yes	yes	both	0	0	0	0
ID02	ID53	ID02_ID53	yes	yes	both	0	0	0	0
ID02	ID27	ID02_ID27	yes	yes	both	0	0	0	0
ID02	ID16	ID02_ID16	yes	yes	both	0	0	0	0
ID02	ID43	ID02_ID43	yes	yes	both	0	0	0	0
ID02	ID05	ID02_ID05	yes	yes	both	0	0	0	0
ID02	ID32	ID02_ID32	yes	yes	both	0	0	0	0
ID02	ID22	ID02_ID22	yes	yes	both	0	0	0	0
ID02	ID60	ID02_ID60	yes	no	one	0	0	0	0
ID02	ID46	ID02_ID46	yes	yes	both	0	0	0	0
ID02	ID31	ID02_ID31	yes	yes	both	0	0	0	0
ID02	ID08	ID02_ID08	yes	yes	both	0	0	0	0
ID02	ID34	ID02_ID34	yes	yes	both	0	0	0	0
ID02	ID06	ID02_ID06	yes	yes	both	0	0	0	0
ID02	ID54	ID02_ID54	yes	yes	both	0	0	0	0
ID02	ID28	ID02_ID28	yes	yes	both	0	0	0	0
ID02	ID42	ID02_ID42	yes	no	one	0	0	0	0
ID30	ID21	ID21_ID30	yes	yes	both	0	0	0	0
ID30	ID44	ID44_ID30	yes	yes	both	0	0	0	0
ID30	ID35	ID35_ID30	yes	yes	both	0	0	0	0
ID30	ID69	ID69_ID30	yes	yes	both	0	0	0	0
ID30	ID48	ID48_ID30	yes	yes	both	0	0	0	0
ID30	ID50	ID50_ID30	yes	yes	both	0	0	0	0
ID30	ID11	ID11_ID30	yes	yes	both	0	0	0	0
ID30	ID09	ID09_ID30	yes	yes	both	0	0	0	0
ID30	ID37	ID37_ID30	yes	yes	both	0	0	0	0
ID30	ID19	ID19_ID30	yes	no	one	0	0	0	0
ID30	ID02	ID02_ID30	yes	yes	both	0	0	0	0
ID30	ID65	ID30_ID65	yes	yes	both	0	0	0	0
ID30	ID03	ID30_ID03	yes	yes	both	0	0	0	0
ID30	ID14	ID30_ID14	yes	yes	both	0	0	0	0
ID30	ID57	ID30_ID57	yes	yes	both	0	0	0	0
ID30	ID12	ID30_ID12	yes	yes	both	0	0	0	0
ID30	ID17	ID30_ID17	yes	yes	both	0	0	0	0
ID30	ID67	ID30_ID67	yes	yes	both	0	0	0	0
ID30	ID24	ID30_ID24	yes	yes	both	0	0	0	0
ID30	ID13	ID30_ID13	yes	yes	both	0	0	0	0
ID30	ID20	ID30_ID20	yes	yes	both	0	0	0	0
ID30	ID10	ID30_ID10	yes	yes	both	0	0	0	0
ID30	ID36	ID30_ID36	yes	yes	both	0	0	0	0
ID30	ID40	ID30_ID40	yes	yes	both	0	0	0	0
ID30	ID71	ID30_ID71	yes	yes	both	0	0	0	0
ID30	ID55	ID30_ID55	yes	yes	both	0	0	0	0
ID30	ID68	ID30_ID68	yes	yes	both	0	0	0	0
ID30	ID51	ID30_ID51	yes	yes	both	0	0	0	0
ID30	ID62	ID30_ID62	yes	yes	both	0	0	0	0
ID30	ID70	ID30_ID70	yes	yes	both	0	0	0	0
ID30	ID45	ID30_ID45	yes	yes	both	0	0	0	0
ID30	ID58	ID30_ID58	yes	yes	both	0	0	0	0
ID30	ID01	ID30_ID01	yes	yes	both	0	0	0	0
ID30	ID47	ID30_ID47	yes	no	one	0	0	0	0
ID30	ID23	ID30_ID23	yes	yes	both	0	0	0	0
ID30	ID61	ID30_ID61	yes	yes	both	0	0	0	0
ID30	ID59	ID30_ID59	yes	yes	both	0	0	0	0
ID30	ID15	ID30_ID15	yes	yes	both	0	0	0	0
ID30	ID07	ID30_ID07	yes	yes	both	0	0	0	0
ID30	ID64	ID30_ID64	yes	yes	both	0	0	0	0
ID30	ID72	ID30_ID72	yes	yes	both	0	0	0	0
ID30	ID18	ID30_ID18	yes	yes	both	0	0	0	0
ID30	ID41	ID30_ID41	yes	yes	both	0	0	0	0
ID30	ID66	ID30_ID66	yes	yes	both	0	0	0	0
ID30	ID63	ID30_ID63	yes	yes	both	0	0	0	0
ID30	ID56	ID30_ID56	yes	yes	both	0	0	0	0
ID30	ID38	ID30_ID38	yes	yes	both	0	0	0	0
ID30	ID04	ID30_ID04	yes	yes	both	0	0	0	0
ID30	ID26	ID30_ID26	yes	yes	both	0	0	0	0
ID30	ID33	ID30_ID33	yes	yes	both	0	0	0	0
ID30	ID49	ID30_ID49	yes	yes	both	0	0	0	0
ID30	ID39	ID30_ID39	yes	yes	both	0	0	0	0
ID30	ID29	ID30_ID29	yes	yes	both	0	0	0	0
ID30	ID52	ID30_ID52	yes	yes	both	0	0	0	0
ID30	ID25	ID30_ID25	yes	yes	both	0	0	0	0
ID30	ID53	ID30_ID53	yes	yes	both	0	0	0	0
ID30	ID27	ID30_ID27	yes	yes	both	0	0	0	0
ID30	ID16	ID30_ID16	yes	yes	both	0	0	0	0
ID30	ID43	ID30_ID43	yes	yes	both	0	0	0	0
ID30	ID05	ID30_ID05	yes	yes	both	0	0	0	0
ID30	ID32	ID30_ID32	yes	yes	both	0	0	0	0
ID30	ID22	ID30_ID22	yes	yes	both	0	0	0	0
ID30	ID60	ID30_ID60	yes	no	one	0	0	0	0
ID30	ID46	ID30_ID46	yes	yes	both	0	0	0	0
ID30	ID31	ID30_ID31	yes	yes	both	0	0	0	0
ID30	ID08	ID30_ID08	yes	yes	both	0	0	0	0
ID30	ID34	ID30_ID34	yes	yes	both	0	0	0	0
ID30	ID06	ID30_ID06	yes	yes	both	0	0	0	0
ID30	ID54	ID30_ID54	yes	yes	both	0	0	0	0
ID30	ID28	ID30_ID28	yes	yes	both	0	0	0	0
ID30	ID42	ID30_ID42	yes	no	one	0	0	0	0
ID65	ID21	ID21_ID65	yes	yes	both	0	0	0	0
ID65	ID44	ID44_ID65	yes	yes	both	0	0	0	0
ID65	ID35	ID35_ID65	yes	yes	both	0	0	0	0
ID65	ID69	ID69_ID65	yes	yes	both	0	0	0	0
ID65	ID48	ID48_ID65	yes	yes	both	0	0	0	0
ID65	ID50	ID50_ID65	yes	yes	both	0	0	0	0
ID65	ID11	ID11_ID65	yes	yes	both	0	0	0	0
ID65	ID09	ID09_ID65	yes	yes	both	0	0	0	0
ID65	ID37	ID37_ID65	yes	yes	both	0	0	0	0
ID65	ID19	ID19_ID65	yes	no	one	0	0	0	0
ID65	ID02	ID02_ID65	yes	yes	both	0	0	0	0
ID65	ID30	ID30_ID65	yes	yes	both	0	0	0	0
ID65	ID03	ID65_ID03	yes	yes	both	0	0	0	0
ID65	ID14	ID65_ID14	yes	yes	both	0	0	0	0
ID65	ID57	ID65_ID57	yes	yes	both	0	0	0	0
ID65	ID12	ID65_ID12	yes	yes	both	0	0	0	0
ID65	ID17	ID65_ID17	yes	yes	both	0	0	0	0
ID65	ID67	ID65_ID67	yes	yes	both	0	0	0	0
ID65	ID24	ID65_ID24	yes	yes	both	0	0	0	0
ID65	ID13	ID65_ID13	yes	yes	both	0	0	0	0
ID65	ID20	ID65_ID20	yes	yes	both	0	0	0	0
ID65	ID10	ID65_ID10	yes	yes	both	0	0	0	0
ID65	ID36	ID65_ID36	yes	yes	both	0	0	0	0
ID65	ID40	ID65_ID40	yes	yes	both	0	0	0	0
ID65	ID71	ID65_ID71	yes	yes	both	0.015625	0	0	0.015625
ID65	ID55	ID65_ID55	yes	yes	both	0	0	0	0
ID65	ID68	ID65_ID68	yes	yes	both	0	0	0	0
ID65	ID51	ID65_ID51	yes	yes	both	0	0	0	0
ID65	ID62	ID65_ID62	yes	yes	both	0	0	0	0
ID65	ID70	ID65_ID70	yes	yes	both	0	0	0	0
ID65	ID45	ID65_ID45	yes	yes	both	0	0	0	0
ID65	ID58	ID65_ID58	yes	yes	both	0	0	0	0
ID65	ID01	ID65_ID01	yes	yes	both	0	0	0	0
ID65	ID47	ID65_ID47	yes	no	one	0	0	0	0
ID65	ID23	ID65_ID23	yes	yes	both	0	0	0	0
ID65	ID61	ID65_ID61	yes	yes	both	0	0	0	0
ID65	ID59	ID65_ID59	yes	yes	both	0	0	0	0
ID65	ID15	ID65_ID15	yes	yes	both	0	0	0	0
ID65	ID07	ID65_ID07	yes	yes	both	0	0	0	0
ID65	ID64	ID65_ID64	yes	yes	both	0	0	0	0
ID65	ID72	ID65_ID72	yes	yes	both	0	0	0	0
ID65	ID18	ID65_ID18	yes	yes	both	0	0	0	0
ID65	ID41	ID65_ID41	yes	yes	both	0	0	0	0
ID65	ID66	ID65_ID66	yes	yes	both	0	0	0.0078125	0.0078125
ID65	ID63	ID65_ID63	yes	yes	both	0.25	0	0	0.25
ID65	ID56	ID65_ID56	yes	yes	both	0	0	0	0
ID65	ID38	ID65_ID38	yes	yes	both	0.015625	0	0	0.015625
ID65	ID04	ID65_ID04	yes	yes	both	0	0	0.0078125	0.0078125
ID65	ID26	ID65_ID26	yes	yes	both	0	0	0	0
ID65	ID33	ID65_ID33	yes	yes	both	0	0	0	0
ID65	ID49	ID65_ID49	yes	yes	both	0	0	0	0
ID65	ID39	ID65_ID39	yes	yes	both	0	0	0	0
ID65	ID29	ID65_ID29	yes	yes	both	0	0	0	0
ID65	ID52	ID65_ID52	yes	yes	both	0	0	0	0
ID65	ID25	ID65_ID25	yes	yes	both	0.0625	0	0	0.0625
ID65	ID53	ID65_ID53	yes	yes	both	0	0	0	0
ID65	ID27	ID65_ID27	yes	yes	both	0	0	0	0
ID65	ID16	ID65_ID16	yes	yes	both	0	0	0	0
ID65	ID43	ID65_ID43	yes	yes	both	0	0	0	0
ID65	ID05	ID65_ID05	yes	yes	both	0	0	0	0
ID65	ID32	ID65_ID32	yes	yes	both	0	0	0	0
ID65	ID22	ID65_ID22	yes	yes	both	0	0	0	0
ID65	ID60	ID65_ID60	yes	no	one	0	0	0	0
ID65	ID46	ID65_ID46	yes	yes	both	0	0	0	0
ID65	ID31	ID65_ID31	yes	yes	both	0	0	0	0
ID65	ID08	ID65_ID08	yes	yes	both	0	0	0	0
ID65	ID34	ID65_ID34	yes	yes	both	0	0	0	0
ID65	ID06	ID65_ID06	yes	yes	both	0	0	0	0
ID65	ID54	ID65_ID54	yes	yes	both	0	0	0	0
ID65	ID28	ID65_ID28	yes	yes	both	0	0	0	0
ID65	ID42	ID65_ID42	yes	no	one	0	0	0	0
ID03	ID21	ID21_ID03	yes	yes	both	0	0	0	0
ID03	ID44	ID44_ID03	yes	yes	both	0	0	0	0
ID03	ID35	ID35_ID03	yes	yes	both	0	0	0	0
ID03	ID69	ID69_ID03	yes	yes	both	0	0	0	0
ID03	ID48	ID48_ID03	yes	yes	both	0	0	0	0
ID03	ID50	ID50_ID03	yes	yes	both	0	0	0	0
ID03	ID11	ID11_ID03	yes	yes	both	0	0	0	0
ID03	ID09	ID09_ID03	yes	yes	both	0	0	0	0
ID03	ID37	ID37_ID03	yes	yes	both	0	0	0	0
ID03	ID19	ID19_ID03	yes	no	one	0	0	0	0
ID03	ID02	ID02_ID03	yes	yes	both	0	0	0	0
ID03	ID30	ID30_ID03	yes	yes	both	0	0	0	0
ID03	ID65	ID65_ID03	yes	yes	both	0	0	0	0
ID03	ID14	ID03_ID14	yes	yes	both	0	0	0	0
ID03	ID57	ID03_ID57	yes	yes	both	0	0	0	0
ID03	ID12	ID03_ID12	yes	yes	both	0	0	0	0
ID03	ID17	ID03_ID17	yes	yes	both	0	0	0	0
ID03	ID67	ID03_ID67	yes	yes	both	0	0	0	0
ID03	ID24	ID03_ID24	yes	yes	both	0	0	0	0
ID03	ID13	ID03_ID13	yes	yes	both	0	0	0	0
ID03	ID20	ID03_ID20	yes	yes	both	0	0	0	0
ID03	ID10	ID03_ID10	yes	yes	both	0	0	0	0
ID03	ID36	ID03_ID36	yes	yes	both	0	0	0	0
ID03	ID40	ID03_ID40	yes	yes	both	0	0	0	0
ID03	ID71	ID03_ID71	yes	yes	both	0	0	0	0
ID03	ID55	ID03_ID55	yes	yes	both	0	0	0	0
ID03	ID68	ID03_ID68	yes	yes	both	0	0	0	0
ID03	ID51	ID03_ID51	yes	yes	both	0	0	0	0
ID03	ID62	ID03_ID62	yes	yes	both	0	0	0	0
ID03	ID70	ID03_ID70	yes	yes	both	0	0	0	0
ID03	ID45	ID03_ID45	yes	yes	both	0	0	0	0
ID03	ID58	ID03_ID58	yes	yes	both	0	0	0	0
ID03	ID01	ID03_ID01	yes	yes	both	0	0	0	0
ID03	ID47	ID03_ID47	yes	no	one	0	0	0	0
ID03	ID23	ID03_ID23	yes	yes	both	0	0	0	0
ID03	ID61	ID03_ID61	yes	yes	both	0	0	0	0
ID03	ID59	ID03_ID59	yes	yes	both	0.0078125	0	0	0.0078125
ID03	ID15	ID03_ID15	yes	yes	both	0	0	0	0
ID03	ID07	ID03_ID07	yes	yes	both	0	0	0	0
ID03	ID64	ID03_ID64	yes	yes	both	0	0	0	0
ID03	ID72	ID03_ID72	yes	yes	both	0	0	0	0
ID03	ID18	ID03_ID18	yes	yes	both	0	0	0	0
ID03	ID41	ID03_ID41	yes	yes	both	0	0	0	0
ID03	ID66	ID03_ID66	yes	yes	both	0	0	0	0
ID03	ID63	ID03_ID63	yes	yes	both	0	0	0	0
ID03	ID56	ID03_ID56	yes	yes	both	0	0	0	0
ID03	ID38	ID03_ID38	yes	yes	both	0	0	0	0
ID03	ID04	ID03_ID04	yes	yes	both	0	0	0	0
ID03	ID26	ID03_ID26	yes	yes	both	0	0	0	0
ID03	ID33	ID03_ID33	yes	yes	both	0	0	0	0
ID03	ID49	ID03_ID49	yes	yes	both	0	0	0	0
ID03	ID39	ID03_ID39	yes	yes	both	0	0	0	0
ID03	ID29	ID03_ID29	yes	yes	both	0	0	0	0
ID03	ID52	ID03_ID52	yes	yes	both	0	0	0	0
ID03	ID25	ID03_ID25	yes	yes	both	0	0	0	0
ID03	ID53	ID03_ID53	yes	yes	both	0	0	0	0
ID03	ID27	ID03_ID27	yes	yes	both	0.03125	0	0	0.03125
ID03	ID16	ID03_ID16	yes	yes	both	0	0	0	0
ID03	ID43	ID03_ID43	yes	yes	both	0	0	0	0
ID03	ID05	ID03_ID05	yes	yes	both	0	0	0	0
ID03	ID32	ID03_ID32	yes	yes	both	0	0	0	0
ID03	ID22	ID03_ID22	yes	yes	both	0	0	0	0
ID03	ID60	ID03_ID60	yes	no	one	0	0	0	0
ID03	ID46	ID03_ID46	yes	yes	both	0	0	0	0
ID03	ID31	ID03_ID31	yes	yes	both	0	0	0	0
ID03	ID08	ID03_ID08	yes	yes	both	0	0	0	0
ID03	ID34	ID03_ID34	yes	yes	both	0	0	0	0
ID03	ID06	ID03_ID06	yes	yes	both	0	0	0	0
ID03	ID54	ID03_ID54	yes	yes	both	0	0	0	0
ID03	ID28	ID03_ID28	yes	yes	both	0	0	0	0
ID03	ID42	ID03_ID42	yes	no	one	0	0	0	0
ID14	ID21	ID21_ID14	yes	yes	both	0	0	0	0
ID14	ID44	ID44_ID14	yes	yes	both	0	0	0	0
ID14	ID35	ID35_ID14	yes	yes	both	0	0	0	0
ID14	ID69	ID69_ID14	yes	yes	both	0.0625	0	0	0.0625
ID14	ID48	ID48_ID14	yes	yes	both	0	0	0	0
ID14	ID50	ID50_ID14	yes	yes	both	0	0	0	0
ID14	ID11	ID11_ID14	yes	yes	both	0	0	0	0
ID14	ID09	ID09_ID14	yes	yes	both	0.0625	0	0	0.0625
ID14	ID37	ID37_ID14	yes	yes	both	0	0	0	0
ID14	ID19	ID19_ID14	yes	no	one	0	0	0	0
ID14	ID02	ID02_ID14	yes	yes	both	0	0	0	0
ID14	ID30	ID30_ID14	yes	yes	both	0	0	0	0
ID14	ID65	ID65_ID14	yes	yes	both	0	0	0	0
ID14	ID03	ID03_ID14	yes	yes	both	0	0	0	0
ID14	ID57	ID14_ID57	yes	yes	both	0	0	0	0
ID14	ID12	ID14_ID12	yes	yes	both	0	0	0	0
ID14	ID17	ID14_ID17	yes	yes	both	0	0	0	0
ID14	ID67	ID14_ID67	yes	yes	both	0	0	0	0
ID14	ID24	ID14_ID24	yes	yes	both	0	0	0	0
ID14	ID13	ID14_ID13	yes	yes	both	0.03125	0	0	0.03125
ID14	ID20	ID14_ID20	yes	yes	both	0	0	0	0
ID14	ID10	ID14_ID10	yes	yes	both	0.25	0	0	0.25
ID14	ID36	ID14_ID36	yes	yes	both	0	0	0	0
ID14	ID40	ID14_ID40	yes	yes	both	0	0	0	0
ID14	ID71	ID14_ID71	yes	yes	both	0	0	0	0
ID14	ID55	ID14_ID55	yes	yes	both	0	0	0	0
ID14	ID68	ID14_ID68	yes	yes	both	0	0	0	0
ID14	ID51	ID14_ID51	yes	yes	both	0	0	0	0
ID14	ID62	ID14_ID62	yes	yes	both	0	0	0	0
ID14	ID70	ID14_ID70	yes	yes	both	0	0	0	0
ID14	ID45	ID14_ID45	yes	yes	both	0	0	0	0
ID14	ID58	ID14_ID58	yes	yes	both	0	0	0	0
ID14	ID01	ID14_ID01	yes	yes	both	0.03125	0	0	0.03125
ID14	ID47	ID14_ID47	yes	no	one	0.125	0	0	0.125
ID14	ID23	ID14_ID23	yes	yes	both	0	0.5	0	0.5
ID14	ID61	ID14_ID61	yes	yes	both	0	0	0	0
ID14	ID59	ID14_ID59	yes	yes	both	0	0	0	0
ID14	ID15	ID14_ID15	yes	yes	both	0	0	0	0
ID14	ID07	ID14_ID07	yes	yes	both	0	0	0	0
ID14	ID64	ID14_ID64	yes	yes	both	0	0.5	0	0.5
ID14	ID72	ID14_ID72	yes	yes	both	0	0	0	0
ID14	ID18	ID14_ID18	yes	yes	both	0	0	0	0
ID14	ID41	ID14_ID41	yes	yes	both	0.0625	0	0	0.0625
ID14	ID66	ID14_ID66	yes	yes	both	0.03125	0	0	0.03125
ID14	ID63	ID14_ID63	yes	yes	both	0	0	0	0
ID14	ID56	ID14_ID56	yes	yes	both	0	0	0	0
ID14	ID38	ID14_ID38	yes	yes	both	0	0	0	0
ID14	ID04	ID14_ID04	yes	yes	both	0	0	0	0
ID14	ID26	ID14_ID26	yes	yes	both	0	0	0	0
ID14	ID33	ID14_ID33	yes	yes	both	0	0	0	0
ID14	ID49	ID14_ID49	yes	yes	both	0	0	0	0
ID14	ID39	ID14_ID39	yes	yes	both	0	0	0	0
ID14	ID29	ID14_ID29	yes	yes	both	0	0	0	0
ID14	ID52	ID14_ID52	yes	yes	both	0	0	0	0
ID14	ID25	ID14_ID25	yes	yes	both	0	0	0	0
ID14	ID53	ID14_ID53	yes	yes	both	0	0	0	0
ID14	ID27	ID14_ID27	yes	yes	both	0	0	0	0
ID14	ID16	ID14_ID16	yes	yes	both	0	0	0	0
ID14	ID43	ID14_ID43	yes	yes	both	0	0	0	0
ID14	ID05	ID14_ID05	yes	yes	both	0	0	0	0
ID14	ID32	ID14_ID32	yes	yes	both	0	0	0	0
ID14	ID22	ID14_ID22	yes	yes	both	0	0	0	0
ID14	ID60	ID14_ID60	yes	no	one	0	0	0	0
ID14	ID46	ID14_ID46	yes	yes	both	0.125	0	0	0.125
ID14	ID31	ID14_ID31	yes	yes	both	0	0	0	0
ID14	ID08	ID14_ID08	yes	yes	both	0.015625	0	0	0.015625
ID14	ID34	ID14_ID34	yes	yes	both	0	0	0	0
ID14	ID06	ID14_ID06	yes	yes	both	0	0	0	0
ID14	ID54	ID14_ID54	yes	yes	both	0	0	0	0
ID14	ID28	ID14_ID28	yes	yes	both	0	0	0	0
ID14	ID42	ID14_ID42	yes	no	one	0	0	0	0
ID57	ID21	ID21_ID57	yes	yes	both	0	0	0	0
ID57	ID44	ID44_ID57	yes	yes	both	0	0	0	0
ID57	ID35	ID35_ID57	yes	yes	both	0	0	0	0
ID57	ID69	ID69_ID57	yes	yes	both	0	0	0	0
ID57	ID48	ID48_ID57	yes	yes	both	0	0	0	0
ID57	ID50	ID50_ID57	yes	yes	both	0	0	0	0
ID57	ID11	ID11_ID57	yes	yes	both	0	0	0	0
ID57	ID09	ID09_ID57	yes	yes	both	0	0	0	0
ID57	ID37	ID37_ID57	yes	yes	both	0	0	0	0
ID57	ID19	ID19_ID57	yes	no	one	0	0	0	0
ID57	ID02	ID02_ID57	yes	yes	both	0	0	0	0
ID57	ID30	ID30_ID57	yes	yes	both	0	0	0	0
ID57	ID65	ID65_ID57	yes	yes	both	0	0	0	0
ID57	ID03	ID03_ID57	yes	yes	both	0	0	0	0
ID57	ID14	ID14_ID57	yes	yes	both	0	0	0	0
ID57	ID12	ID57_ID12	yes	yes	both	0	0	0	0
ID57	ID17	ID57_ID17	yes	yes	both	0	0	0	0
ID57	ID67	ID57_ID67	yes	yes	both	0	0	0	0
ID57	ID24	ID57_ID24	yes	yes	both	0	0	0	0
ID57	ID13	ID57_ID13	yes	yes	both	0	0	0	0
ID57	ID20	ID57_ID20	yes	yes	both	0	0	0	0
ID57	ID10	ID57_ID10	yes	yes	both	0	0	0	0
ID57	ID36	ID57_ID36	yes	yes	both	0	0	0	0
ID57	ID40	ID57_ID40	yes	yes	both	0	0	0	0
ID57	ID71	ID57_ID71	yes	yes	both	0	0	0	0
ID57	ID55	ID57_ID55	yes	yes	both	0	0	0	0
ID57	ID68	ID57_ID68	yes	yes	both	0	0	0	0
ID57	ID51	ID57_ID51	yes	yes	both	0	0	0	0
ID57	ID62	ID57_ID62	yes	yes	both	0	0	0	0
ID57	ID70	ID57_ID70	yes	yes	both	0	0	0	0
ID57	ID45	ID57_ID45	yes	yes	both	0	0	0	0
ID57	ID58	ID57_ID58	yes	yes	both	0.5	0	0	0.5
ID57	ID01	ID57_ID01	yes	yes	both	0	0	0	0
ID57	ID47	ID57_ID47	yes	no	one	0	0	0	0
ID57	ID23	ID57_ID23	yes	yes	both	0	0	0	0
ID57	ID61	ID57_ID61	yes	yes	both	0	0	0	0
ID57	ID59	ID57_ID59	yes	yes	both	0	0	0	0
ID57	ID15	ID57_ID15	yes	yes	both	0	0	0	0
ID57	ID07	ID57_ID07	yes	yes	both	0	0	0	0
ID57	ID64	ID57_ID64	yes	yes	both	0	0	0	0
ID57	ID72	ID57_ID72	yes	yes	both	0	0	0	0
ID57	ID18	ID57_ID18	yes	yes	both	0	0	0	0
ID57	ID41	ID57_ID41	yes	yes	both	0	0	0	0
ID57	ID66	ID57_ID66	yes	yes	both	0	0	0	0
ID57	ID63	ID57_ID63	yes	yes	both	0	0.25	0	0.25
ID57	ID56	ID57_ID56	yes	yes	both	0	0	0	0
ID57	ID38	ID57_ID38	yes	yes	both	0	0	0	0
ID57	ID04	ID57_ID04	yes	yes	both	0	0	0	0
ID57	ID26	ID57_ID26	yes	yes	both	0	0	0	0
ID57	ID33	ID57_ID33	yes	yes	both	0	0	0	0
ID57	ID49	ID57_ID49	yes	yes	both	0.25	0	0	0.25
ID57	ID39	ID57_ID39	yes	yes	both	0	0	0	0
ID57	ID29	ID57_ID29	yes	yes	both	0	0	0	0
ID57	ID52	ID57_ID52	yes	yes	both	0	0	0	0
ID57	ID25	ID57_ID25	yes	yes	both	0	0	0	0
ID57	ID53	ID57_ID53	yes	yes	both	0	0	0	0
ID57	ID27	ID57_ID27	yes	yes	both	0	0	0	0
ID57	ID16	ID57_ID16	yes	yes	both	0	0	0	0
ID57	ID43	ID57_ID43	yes	yes	both	0	0	0	0
ID57	ID05	ID57_ID05	yes	yes	both	0	0	0	0
ID57	ID32	ID57_ID32	yes	yes	both	0	0	0	0
ID57	ID22	ID57_ID22	yes	yes	both	0	0	0	0
ID57	ID60	ID57_ID60	yes	no	one	0	0	0	0
ID57	ID46	ID57_ID46	yes	yes	both	0	0	0	0
ID57	ID31	ID57_ID31	yes	yes	both	0	0	0	0
ID57	ID08	ID57_ID08	yes	yes	both	0	0.5	0	0.5
ID57	ID34	ID57_ID34	yes	yes	both	0.5	0	0	0.5
ID57	ID06	ID57_ID06	yes	yes	both	0	0	0	0
ID57	ID54	ID57_ID54	yes	yes	both	0	0	0	0
ID57	ID28	ID57_ID28	yes	yes	both	0.125	0	0	0.125
ID57	ID42	ID57_ID42	yes	no	one	0	0	0	0
ID12	ID21	ID21_ID12	yes	yes	both	0	0	0	0
ID12	ID44	ID44_ID12	yes	yes	both	0	0	0	0
ID12	ID35	ID35_ID12	yes	yes	both	0	0	0	0
ID12	ID69	ID69_ID12	yes	yes	both	0	0	0	0
ID12	ID48	ID48_ID12	yes	yes	both	0	0	0	0
ID12	ID50	ID50_ID12	yes	yes	both	0	0	0	0
ID12	ID11	ID11_ID12	yes	yes	both	0	0	0	0
ID12	ID09	ID09_ID12	yes	yes	both	0	0	0	0
ID12	ID37	ID37_ID12	yes	yes	both	0	0	0	0
ID12	ID19	ID19_ID12	yes	no	one	0	0	0	0
ID12	ID02	ID02_ID12	yes	yes	both	0	0	0	0
ID12	ID30	ID30_ID12	yes	yes	both	0	0	0	0
ID12	ID65	ID65_ID12	yes	yes	both	0	0	0	0
ID12	ID03	ID03_ID12	yes	yes	both	0	0	0	0
ID12	ID14	ID14_ID12	yes	yes	both	0	0	0	0
ID12	ID57	ID57_ID12	yes	yes	both	0	0	0	0
ID12	ID17	ID12_ID17	yes	yes	both	0	0	0	0
ID12	ID67	ID12_ID67	yes	yes	both	0	0	0	0
ID12	ID24	ID12_ID24	yes	yes	both	0	0	0	0
ID12	ID13	ID12_ID13	yes	yes	both	0	0	0	0
ID12	ID20	ID12_ID20	yes	yes	both	0	0	0	0
ID12	ID10	ID12_ID10	yes	yes	both	0	0	0	0
ID12	ID36	ID12_ID36	yes	yes	both	0	0	0	0
ID12	ID40	ID12_ID40	yes	yes	both	0	0	0	0
ID12	ID71	ID12_ID71	yes	yes	both	0	0	0	0
ID12	ID55	ID12_ID55	yes	yes	both	0	0	0	0
ID12	ID68	ID12_ID68	yes	yes	both	0	0	0	0
ID12	ID51	ID12_ID51	yes	yes	both	0	0	0	0
ID12	ID62	ID12_ID62	yes	yes	both	0	0	0	0
ID12	ID70	ID12_ID70	yes	yes	both	0	0	0	0
ID12	ID45	ID12_ID45	yes	yes	both	0	0	0	0
ID12	ID58	ID12_ID58	yes	yes	both	0	0	0	0
ID12	ID01	ID12_ID01	yes	yes	both	0	0	0	0
ID12	ID47	ID12_ID47	yes	no	one	0	0	0	0
ID12	ID23	ID12_ID23	yes	yes	both	0	0	0	0
ID12	ID61	ID12_ID61	yes	yes	both	0.5	0	0	0.5
ID12	ID59	ID12_ID59	yes	yes	both	0	0	0	0
ID12	ID15	ID12_ID15	yes	yes	both	0	0	0	0
ID12	ID07	ID12_ID07	yes	yes	both	0	0	0	0
ID12	ID64	ID12_ID64	yes	yes	both	0	0	0	0
ID12	ID72	ID12_ID72	yes	yes	both	0	0	0	0
ID12	ID18	ID12_ID18	yes	yes	both	0	0	0	0
ID12	ID41	ID12_ID41	yes	yes	both	0	0	0	0
ID12	ID66	ID12_ID66	yes	yes	both	0	0	0	0
ID12	ID63	ID12_ID63	yes	yes	both	0	0	0	0
ID12	ID56	ID12_ID56	yes	yes	both	0.5	0	0	0.5
ID12	ID38	ID12_ID38	yes	yes	both	0	0	0	0
ID12	ID04	ID12_ID04	yes	yes	both	0	0	0	0
ID12	ID26	ID12_ID26	yes	yes	both	0	0	0	0
ID12	ID33	ID12_ID33	yes	yes	both	0	0	0	0
ID12	ID49	ID12_ID49	yes	yes	both	0	0	0.125	0.125
ID12	ID39	ID12_ID39	yes	yes	both	0	0	0	0
ID12	ID29	ID12_ID29	yes	yes	both	0	0	0	0
ID12	ID52	ID12_ID52	yes	yes	both	0	0	0	0
ID12	ID25	ID12_ID25	yes	yes	both	0	0	0	0
ID12	ID53	ID12_ID53	yes	yes	both	0	0	0	0
ID12	ID27	ID12_ID27	yes	yes	both	0	0	0	0
ID12	ID16	ID12_ID16	yes	yes	both	0	0	0	0
ID12	ID43	ID12_ID43	yes	yes	both	0.125	0.5	0	0.625
ID12	ID05	ID12_ID05	yes	yes	both	0	0	0	0
ID12	ID32	ID12_ID32	yes	yes	both	0	0	0	0
ID12	ID22	ID12_ID22	yes	yes	both	0	0	0	0
ID12	ID60	ID12_ID60	yes	no	one	0	0	0	0
ID12	ID46	ID12_ID46	yes	yes	both	0	0	0	0
ID12	ID31	ID12_ID31	yes	yes	both	0.125	0	0.125	0.25
ID12	ID08	ID12_ID08	yes	yes	both	0	0	0	0
ID12	ID34	ID12_ID34	yes	yes	both	0	0	0	0
ID12	ID06	ID12_ID06	yes	yes	both	0	0	0	0
ID12	ID54	ID12_ID54	yes	yes	both	0	0	0	0
ID12	ID28	ID12_ID28	yes	yes	both	0	0	0	0
ID12	ID42	ID12_ID42	yes	no	one	0	0	0	0
ID17	ID21	ID21_ID17	yes	yes	both	0	0	0	0
ID17	ID44	ID44_ID17	yes	yes	both	0	0	0	0
ID17	ID35	ID35_ID17	yes	yes	both	0	0	0	0
ID17	ID69	ID69_ID17	yes	yes	both	0	0	0	0
ID17	ID48	ID48_ID17	yes	yes	both	0	0	0	0
ID17	ID50	ID50_ID17	yes	yes	both	0	0	0	0
ID17	ID11	ID11_ID17	yes	yes	both	0	0	0	0
ID17	ID09	ID09_ID17	yes	yes	both	0	0	0	0
ID17	ID37	ID37_ID17	yes	yes	both	0	0	0	0
ID17	ID19	ID19_ID17	yes	no	one	0	0	0	0
ID17	ID02	ID02_ID17	yes	yes	both	0	0	0	0
ID17	ID30	ID30_ID17	yes	yes	both	0	0	0	0
ID17	ID65	ID65_ID17	yes	yes	both	0	0	0	0
ID17	ID03	ID03_ID17	yes	yes	both	0	0	0	0
ID17	ID14	ID14_ID17	yes	yes	both	0	0	0	0
ID17	ID57	ID57_ID17	yes	yes	both	0	0	0	0
ID17	ID12	ID12_ID17	yes	yes	both	0	0	0	0
ID17	ID67	ID17_ID67	yes	yes	both	0	0	0	0
ID17	ID24	ID17_ID24	yes	yes	both	0	0	0	0
ID17	ID13	ID17_ID13	yes	yes	both	0	0	0	0
ID17	ID20	ID17_ID20	yes	yes	both	0	0	0	0
ID17	ID10	ID17_ID10	yes	yes	both	0	0	0	0
ID17	ID36	ID17_ID36	yes	yes	both	0	0	0	0
ID17	ID40	ID17_ID40	yes	yes	both	0	0	0	0
ID17	ID71	ID17_ID71	yes	yes	both	0	0	0	0
ID17	ID55	ID17_ID55	yes	yes	both	0	0	0	0
ID17	ID68	ID17_ID68	yes	yes	both	0	0	0	0
ID17	ID51	ID17_ID51	yes	yes	both	0	0	0	0
ID17	ID62	ID17_ID62	yes	yes	both	0	0	0	0
ID17	ID70	ID17_ID70	yes	yes	both	0	0	0	0
ID17	ID45	ID17_ID45	yes	yes	both	0	0	0	0
ID17	ID58	ID17_ID58	yes	yes	both	0	0	0	0
ID17	ID01	ID17_ID01	yes	yes	both	0	0	0	0
ID17	ID47	ID17_ID47	yes	no	one	0	0	0	0
ID17	ID23	ID17_ID23	yes	yes	both	0	0	0	0
ID17	ID61	ID17_ID61	yes	yes	both	0	0	0	0
ID17	ID59	ID17_ID59	yes	yes	both	0	0	0	0
ID17	ID15	ID17_ID15	yes	yes	both	0	0	0	0
ID17	ID07	ID17_ID07	yes	yes	both	0	0	0	0
ID17	ID64	ID17_ID64	yes	yes	both	0	0	0	0
ID17	ID72	ID17_ID72	yes	yes	both	0	0	0	0
ID17	ID18	ID17_ID18	yes	yes	both	0.5	0	0	0.5
ID17	ID41	ID17_ID41	yes	yes	both	0	0	0	0
ID17	ID66	ID17_ID66	yes	yes	both	0	0	0	0
ID17	ID63	ID17_ID63	yes	yes	both	0	0	0	0
ID17	ID56	ID17_ID56	yes	yes	both	0	0	0.125	0.125
ID17	ID38	ID17_ID38	yes	yes	both	0	0	0	0
ID17	ID04	ID17_ID04	yes	yes	both	0	0	0	0
ID17	ID26	ID17_ID26	yes	yes	both	0	0	0	0
ID17	ID33	ID17_ID33	yes	yes	both	0	0	0	0
ID17	ID49	ID17_ID49	yes	yes	both	0	0	0	0
ID17	ID39	ID17_ID39	yes	yes	both	0	0	0	0
ID17	ID29	ID17_ID29	yes	yes	both	0	0	0	0
ID17	ID52	ID17_ID52	yes	yes	both	0	0	0	0
ID17	ID25	ID17_ID25	yes	yes	both	0	0	0	0
ID17	ID53	ID17_ID53	yes	yes	both	0	0	0	0
ID17	ID27	ID17_ID27	yes	yes	both	0	0	0	0
ID17	ID16	ID17_ID16	yes	yes	both	0	0	0	0
ID17	ID43	ID17_ID43	yes	yes	both	0	0	0	0
ID17	ID05	ID17_ID05	yes	yes	both	0.25	0	0	0.25
ID17	ID32	ID17_ID32	yes	yes	both	0	0	0	0
ID17	ID22	ID17_ID22	yes	yes	both	0	0	0	0
ID17	ID60	ID17_ID60	yes	no	one	0	0	0	0
ID17	ID46	ID17_ID46	yes	yes	both	0	0	0	0
ID17	ID31	ID17_ID31	yes	yes	both	0	0	0	0
ID17	ID08	ID17_ID08	yes	yes	both	0	0	0	0
ID17	ID34	ID17_ID34	yes	yes	both	0	0	0	0
ID17	ID06	ID17_ID06	yes	yes	both	0	0	0	0
ID17	ID54	ID17_ID54	yes	yes	both	0	0	0	0
ID17	ID28	ID17_ID28	yes	yes	both	0	0	0	0
ID17	ID42	ID17_ID42	yes	no	one	0	0	0	0
ID67	ID21	ID21_ID67	yes	yes	both	0	0	0	0
ID67	ID44	ID44_ID67	yes	yes	both	0	0	0	0
ID67	ID35	ID35_ID67	yes	yes	both	0	0	0	0
ID67	ID69	ID69_ID67	yes	yes	both	0	0	0	0
ID67	ID48	ID48_ID67	yes	yes	both	0	0	0	0
ID67	ID50	ID50_ID67	yes	yes	both	0	0	0	0
ID67	ID11	ID11_ID67	yes	yes	both	0	0	0	0
ID67	ID09	ID09_ID67	yes	yes	both	0	0	0	0
ID67	ID37	ID37_ID67	yes	yes	both	0	0	0	0
ID67	ID19	ID19_ID67	yes	no	one	0	0	0	0
ID67	ID02	ID02_ID67	yes	yes	both	0	0	0	0
ID67	ID30	ID30_ID67	yes	yes	both	0	0	0	0
ID67	ID65	ID65_ID67	yes	yes	both	0	0	0	0
ID67	ID03	ID03_ID67	yes	yes	both	0	0	0	0
ID67	ID14	ID14_ID67	yes	yes	both	0	0	0	0
ID67	ID57	ID57_ID67	yes	yes	both	0	0	0	0
ID67	ID12	ID12_ID67	yes	yes	both	0	0	0	0
ID67	ID17	ID17_ID67	yes	yes	both	0	0	0	0
ID67	ID24	ID67_ID24	yes	yes	both	0	0	0	0
ID67	ID13	ID67_ID13	yes	yes	both	0	0	0	0
ID67	ID20	ID67_ID20	yes	yes	both	0	0	0	0
ID67	ID10	ID67_ID10	yes	yes	both	0	0	0	0
ID67	ID36	ID67_ID36	yes	yes	both	0	0	0	0
ID67	ID40	ID67_ID40	yes	yes	both	0	0	0	0
ID67	ID71	ID67_ID71	yes	yes	both	0	0	0	0
ID67	ID55	ID67_ID55	yes	yes	both	0	0	0	0
ID67	ID68	ID67_ID68	yes	yes	both	0	0	0	0
ID67	ID51	ID67_ID51	yes	yes	both	0	0	0	0
ID67	ID62	ID67_ID62	yes	yes	both	0	0	0	0
ID67	ID70	ID67_ID70	yes	yes	both	0	0	0	0
ID67	ID45	ID67_ID45	yes	yes	both	0	0	0	0
ID67	ID58	ID67_ID58	yes	yes	both	0	0	0	0
ID67	ID01	ID67_ID01	yes	yes	both	0	0	0	0
ID67	ID47	ID67_ID47	yes	no	one	0	0	0	0
ID67	ID23	ID67_ID23	yes	yes	both	0	0	0	0
ID67	ID61	ID67_ID61	yes	yes	both	0	0	0	0
ID67	ID59	ID67_ID59	yes	yes	both	0	0	0	0
ID67	ID15	ID67_ID15	yes	yes	both	0	0	0	0
ID67	ID07	ID67_ID07	yes	yes	both	0	0	0	0
ID67	ID64	ID67_ID64	yes	yes	both	0	0	0	0
ID67	ID72	ID67_ID72	yes	yes	both	0	0	0	0
ID67	ID18	ID67_ID18	yes	yes	both	0	0	0	0
ID67	ID41	ID67_ID41	yes	yes	both	0	0	0	0
ID67	ID66	ID67_ID66	yes	yes	both	0	0	0	0
ID67	ID63	ID67_ID63	yes	yes	both	0	0	0	0
ID67	ID56	ID67_ID56	yes	yes	both	0	0	0	0
ID67	ID38	ID67_ID38	yes	yes	both	0	0	0	0
ID67	ID04	ID67_ID04	yes	yes	both	0	0	0	0
ID67	ID26	ID67_ID26	yes	yes	both	0	0	0	0
ID67	ID33	ID67_ID33	yes	yes	both	0	0	0	0
ID67	ID49	ID67_ID49	yes	yes	both	0	0	0	0
ID67	ID39	ID67_ID39	yes	yes	both	0	0	0	0
ID67	ID29	ID67_ID29	yes	yes	both	0	0	0	0
ID67	ID52	ID67_ID52	yes	yes	both	0	0	0	0
ID67	ID25	ID67_ID25	yes	yes	both	0	0	0	0
ID67	ID53	ID67_ID53	yes	yes	both	0	0	0	0
ID67	ID27	ID67_ID27	yes	yes	both	0	0	0	0
ID67	ID16	ID67_ID16	yes	yes	both	0	0	0	0
ID67	ID43	ID67_ID43	yes	yes	both	0	0	0	0
ID67	ID05	ID67_ID05	yes	yes	both	0	0	0	0
ID67	ID32	ID67_ID32	yes	yes	both	0	0	0	0
ID67	ID22	ID67_ID22	yes	yes	both	0	0	0	0
ID67	ID60	ID67_ID60	yes	no	one	0	0	0	0
ID67	ID46	ID67_ID46	yes	yes	both	0	0	0	0
ID67	ID31	ID67_ID31	yes	yes	both	0	0	0	0
ID67	ID08	ID67_ID08	yes	yes	both	0	0	0	0
ID67	ID34	ID67_ID34	yes	yes	both	0	0	0	0
ID67	ID06	ID67_ID06	yes	yes	both	0	0	0	0
ID67	ID54	ID67_ID54	yes	yes	both	0	0	0	0
ID67	ID28	ID67_ID28	yes	yes	both	0	0	0	0
ID67	ID42	ID67_ID42	yes	no	one	0	0	0	0
ID24	ID21	ID21_ID24	yes	yes	both	0	0	0	0
ID24	ID44	ID44_ID24	yes	yes	both	0	0	0	0
ID24	ID35	ID35_ID24	yes	yes	both	0	0	0	0
ID24	ID69	ID69_ID24	yes	yes	both	0	0	0	0
ID24	ID48	ID48_ID24	yes	yes	both	0	0	0	0
ID24	ID50	ID50_ID24	yes	yes	both	0	0	0	0
ID24	ID11	ID11_ID24	yes	yes	both	0	0	0	0
ID24	ID09	ID09_ID24	yes	yes	both	0	0	0	0
ID24	ID37	ID37_ID24	yes	yes	both	0	0	0	0
ID24	ID19	ID19_ID24	yes	no	one	0	0	0	0
ID24	ID02	ID02_ID24	yes	yes	both	0	0	0	0
ID24	ID30	ID30_ID24	yes	yes	both	0	0	0	0
ID24	ID65	ID65_ID24	yes	yes	both	0	0	0	0
ID24	ID03	ID03_ID24	yes	yes	both	0	0	0	0
ID24	ID14	ID14_ID24	yes	yes	both	0	0	0	0
ID24	ID57	ID57_ID24	yes	yes	both	0	0	0	0
ID24	ID12	ID12_ID24	yes	yes	both	0	0	0	0
ID24	ID17	ID17_ID24	yes	yes	both	0	0	0	0
ID24	ID67	ID67_ID24	yes	yes	both	0	0	0	0
ID24	ID13	ID24_ID13	yes	yes	both	0	0	0.0625	0.0625
ID24	ID20	ID24_ID20	yes	yes	both	0	0	0	0
ID24	ID10	ID24_ID10	yes	yes	both	0	0	0	0
ID24	ID36	ID24_ID36	yes	yes	both	0	0	0	0
ID24	ID40	ID24_ID40	yes	yes	both	0	0	0	0
ID24	ID71	ID24_ID71	yes	yes	both	0	0	0	0
ID24	ID55	ID24_ID55	yes	yes	both	0	0	0	0
ID24	ID68	ID24_ID68	yes	yes	both	0.125	0	0	0.125
ID24	ID51	ID24_ID51	yes	yes	both	0	0	0	0
ID24	ID62	ID24_ID62	yes	yes	both	0	0	0	0
ID24	ID70	ID24_ID70	yes	yes	both	0	0	0	0
ID24	ID45	ID24_ID45	yes	yes	both	0	0	0	0
ID24	ID58	ID24_ID58	yes	yes	both	0	0	0	0
ID24	ID01	ID24_ID01	yes	yes	both	0	0	0	0
ID24	ID47	ID24_ID47	yes	no	one	0	0	0	0
ID24	ID23	ID24_ID23	yes	yes	both	0.5	0	0	0.5
ID24	ID61	ID24_ID61	yes	yes	both	0	0	0	0
ID24	ID59	ID24_ID59	yes	yes	both	0	0	0	0
ID24	ID15	ID24_ID15	yes	yes	both	0	0	0	0
ID24	ID07	ID24_ID07	yes	yes	both	0	0	0	0
ID24	ID64	ID24_ID64	yes	yes	both	0	0	0	0
ID24	ID72	ID24_ID72	yes	yes	both	0	0	0	0
ID24	ID18	ID24_ID18	yes	yes	both	0	0	0	0
ID24	ID41	ID24_ID41	yes	yes	both	0	0	0	0
ID24	ID66	ID24_ID66	yes	yes	both	0	0	0	0
ID24	ID63	ID24_ID63	yes	yes	both	0	0	0	0
ID24	ID56	ID24_ID56	yes	yes	both	0	0	0	0
ID24	ID38	ID24_ID38	yes	yes	both	0	0	0	0
ID24	ID04	ID24_ID04	yes	yes	both	0	0	0	0
ID24	ID26	ID24_ID26	yes	yes	both	0.0625	0	0	0.0625
ID24	ID33	ID24_ID33	yes	yes	both	0	0	0	0
ID24	ID49	ID24_ID49	yes	yes	both	0	0	0	0
ID24	ID39	ID24_ID39	yes	yes	both	0	0	0	0
ID24	ID29	ID24_ID29	yes	yes	both	0	0	0	0
ID24	ID52	ID24_ID52	yes	yes	both	0	0	0	0
ID24	ID25	ID24_ID25	yes	yes	both	0	0	0	0
ID24	ID53	ID24_ID53	yes	yes	both	0	0	0	0
ID24	ID27	ID24_ID27	yes	yes	both	0	0	0	0
ID24	ID16	ID24_ID16	yes	yes	both	0	0	0	0
ID24	ID43	ID24_ID43	yes	yes	both	0	0	0	0
ID24	ID05	ID24_ID05	yes	yes	both	0	0	0	0
ID24	ID32	ID24_ID32	yes	yes	both	0	0	0	0
ID24	ID22	ID24_ID22	yes	yes	both	0	0	0	0
ID24	ID60	ID24_ID60	yes	no	one	0	0	0	0
ID24	ID46	ID24_ID46	yes	yes	both	0	0	0	0
ID24	ID31	ID24_ID31	yes	yes	both	0	0	0	0
ID24	ID08	ID24_ID08	yes	yes	both	0	0	0	0
ID24	ID34	ID24_ID34	yes	yes	both	0	0	0	0
ID24	ID06	ID24_ID06	yes	yes	both	0	0	0	0
ID24	ID54	ID24_ID54	yes	yes	both	0	0	0	0
ID24	ID28	ID24_ID28	yes	yes	both	0	0	0	0
ID24	ID42	ID24_ID42	yes	no	one	0	0	0	0
ID13	ID21	ID21_ID13	yes	yes	both	0	0	0	0
ID13	ID44	ID44_ID13	yes	yes	both	0	0	0	0
ID13	ID35	ID35_ID13	yes	yes	both	0	0	0	0
ID13	ID69	ID69_ID13	yes	yes	both	0.5	0	0	0.5
ID13	ID48	ID48_ID13	yes	yes	both	0	0	0	0
ID13	ID50	ID50_ID13	yes	yes	both	0	0	0	0
ID13	ID11	ID11_ID13	yes	yes	both	0	0	0	0
ID13	ID09	ID09_ID13	yes	yes	both	0.0078125	0	0	0.0078125
ID13	ID37	ID37_ID13	yes	yes	both	0	0	0	0
ID13	ID19	ID19_ID13	yes	yes	both	0	0	0	0
ID13	ID02	ID02_ID13	yes	yes	both	0	0	0	0
ID13	ID30	ID30_ID13	yes	yes	both	0	0	0	0
ID13	ID65	ID65_ID13	yes	yes	both	0	0	0	0
ID13	ID03	ID03_ID13	yes	yes	both	0	0	0	0
ID13	ID14	ID14_ID13	yes	yes	both	0.03125	0	0	0.03125
ID13	ID57	ID57_ID13	yes	yes	both	0	0	0	0
ID13	ID12	ID12_ID13	yes	yes	both	0	0	0	0
ID13	ID17	ID17_ID13	yes	yes	both	0	0	0	0
ID13	ID67	ID67_ID13	yes	yes	both	0	0	0	0
ID13	ID24	ID24_ID13	yes	yes	both	0	0	0.0625	0.0625
ID13	ID20	ID13_ID20	yes	yes	both	0	0	0	0
ID13	ID10	ID13_ID10	yes	yes	both	0.03125	0	0	0.03125
ID13	ID36	ID13_ID36	yes	yes	both	0	0	0	0
ID13	ID40	ID13_ID40	yes	yes	both	0	0	0	0
ID13	ID71	ID13_ID71	yes	yes	both	0	0	0	0
ID13	ID55	ID13_ID55	yes	yes	both	0	0	0	0
ID13	ID68	ID13_ID68	yes	yes	both	0	0	0.125	0.125
ID13	ID51	ID13_ID51	yes	yes	both	0	0	0	0
ID13	ID62	ID13_ID62	yes	yes	both	0	0	0	0
ID13	ID70	ID13_ID70	yes	yes	both	0	0	0	0
ID13	ID45	ID13_ID45	yes	yes	both	0	0	0	0
ID13	ID58	ID13_ID58	yes	yes	both	0	0	0	0
ID13	ID01	ID13_ID01	yes	yes	both	0.25	0	0	0.25
ID13	ID47	ID13_ID47	yes	no	one	0.0625	0	0	0.0625
ID13	ID23	ID13_ID23	yes	yes	both	0	0	0.03125	0.03125
ID13	ID61	ID13_ID61	yes	yes	both	0	0	0	0
ID13	ID59	ID13_ID59	yes	yes	both	0	0	0	0
ID13	ID15	ID13_ID15	yes	yes	both	0	0	0	0
ID13	ID07	ID13_ID07	yes	yes	both	0	0	0	0
ID13	ID64	ID13_ID64	yes	yes	both	0	0	0	0
ID13	ID72	ID13_ID72	yes	yes	both	0	0	0	0
ID13	ID18	ID13_ID18	yes	yes	both	0	0	0	0
ID13	ID41	ID13_ID41	yes	yes	both	0.0078125	0	0	0.0078125
ID13	ID66	ID13_ID66	yes	yes	both	0.25	0	0	0.25
ID13	ID63	ID13_ID63	yes	yes	both	0	0	0	0
ID13	ID56	ID13_ID56	yes	yes	both	0	0	0	0
ID13	ID38	ID13_ID38	yes	yes	both	0	0	0	0
ID13	ID04	ID13_ID04	yes	yes	both	0	0	0	0
ID13	ID26	ID13_ID26	yes	yes	both	0	0	0.0625	0.0625
ID13	ID33	ID13_ID33	yes	yes	both	0	0	0	0
ID13	ID49	ID13_ID49	yes	yes	both	0	0	0	0
ID13	ID39	ID13_ID39	yes	yes	both	0	0	0	0
ID13	ID29	ID13_ID29	yes	yes	both	0	0	0	0
ID13	ID52	ID13_ID52	yes	yes	both	0	0	0	0
ID13	ID25	ID13_ID25	yes	yes	both	0	0	0	0
ID13	ID53	ID13_ID53	yes	yes	both	0	0	0	0
ID13	ID27	ID13_ID27	yes	yes	both	0	0	0	0
ID13	ID16	ID13_ID16	yes	yes	both	0	0	0	0
ID13	ID43	ID13_ID43	yes	yes	both	0	0	0	0
ID13	ID05	ID13_ID05	yes	yes	both	0	0	0	0
ID13	ID32	ID13_ID32	yes	yes	both	0	0	0	0
ID13	ID22	ID13_ID22	yes	yes	both	0	0	0	0
ID13	ID60	ID13_ID60	yes	no	one	0	0	0	0
ID13	ID46	ID13_ID46	yes	yes	both	0.015625	0	0	0.015625
ID13	ID31	ID13_ID31	yes	yes	both	0	0	0	0
ID13	ID08	ID13_ID08	yes	yes	both	0.0078125	0	0	0.0078125
ID13	ID34	ID13_ID34	yes	yes	both	0	0	0	0
ID13	ID06	ID13_ID06	yes	yes	both	0	0	0	0
ID13	ID54	ID13_ID54	yes	yes	both	0	0	0	0
ID13	ID28	ID13_ID28	yes	yes	both	0	0	0	0
ID13	ID42	ID13_ID42	yes	no	one	0	0	0	0
ID20	ID21	ID21_ID20	yes	yes	both	0	0	0	0
ID20	ID44	ID44_ID20	yes	yes	both	0	0	0	0
ID20	ID35	ID35_ID20	yes	yes	both	0	0	0	0
ID20	ID69	ID69_ID20	yes	yes	both	0	0	0	0
ID20	ID48	ID48_ID20	yes	yes	both	0.03125	0	0	0.03125
ID20	ID50	ID50_ID20	yes	yes	both	0	0	0	0
ID20	ID11	ID11_ID20	yes	yes	both	0.125	0	0	0.125
ID20	ID09	ID09_ID20	yes	yes	both	0	0	0	0
ID20	ID37	ID37_ID20	yes	yes	both	0	0	0	0
ID20	ID19	ID19_ID20	yes	no	one	0	0	0	0
ID20	ID02	ID02_ID20	yes	yes	both	0	0	0	0
ID20	ID30	ID30_ID20	yes	yes	both	0	0	0	0
ID20	ID65	ID65_ID20	yes	yes	both	0	0	0	0
ID20	ID03	ID03_ID20	yes	yes	both	0	0	0	0
ID20	ID14	ID14_ID20	yes	yes	both	0	0	0	0
ID20	ID57	ID57_ID20	yes	yes	both	0	0	0	0
ID20	ID12	ID12_ID20	yes	yes	both	0	0	0	0
ID20	ID17	ID17_ID20	yes	yes	both	0	0	0	0
ID20	ID67	ID67_ID20	yes	yes	both	0	0	0	0
ID20	ID24	ID24_ID20	yes	yes	both	0	0	0	0
ID20	ID13	ID13_ID20	yes	yes	both	0	0	0	0
ID20	ID10	ID20_ID10	yes	yes	both	0	0	0	0
ID20	ID36	ID20_ID36	yes	yes	both	0	0	0	0
ID20	ID40	ID20_ID40	yes	yes	both	0	0	0	0
ID20	ID71	ID20_ID71	yes	yes	both	0	0	0	0
ID20	ID55	ID20_ID55	yes	yes	both	0.015625	0	0	0.015625
ID20	ID68	ID20_ID68	yes	yes	both	0	0	0	0
ID20	ID51	ID20_ID51	yes	yes	both	0	0	0	0
ID20	ID62	ID20_ID62	yes	yes	both	0	0	0	0
ID20	ID70	ID20_ID70	yes	yes	both	0	0	0	0
ID20	ID45	ID20_ID45	yes	yes	both	0	0	0	0
ID20	ID58	ID20_ID58	yes	yes	both	0	0	0	0
ID20	ID01	ID20_ID01	yes	yes	both	0	0	0	0
ID20	ID47	ID20_ID47	yes	no	one	0	0	0	0
ID20	ID23	ID20_ID23	yes	yes	both	0	0	0	0
ID20	ID61	ID20_ID61	yes	yes	both	0	0	0.0625	0.0625
ID20	ID59	ID20_ID59	yes	yes	both	0	0	0	0
ID20	ID15	ID20_ID15	yes	yes	both	0	0	0	0
ID20	ID07	ID20_ID07	yes	yes	both	0.125	0	0	0.125
ID20	ID64	ID20_ID64	yes	yes	both	0.5	0	0	0.5
ID20	ID72	ID20_ID72	yes	yes	both	0	0	0	0
ID20	ID18	ID20_ID18	yes	yes	both	0	0	0	0
ID20	ID41	ID20_ID41	yes	yes	both	0	0	0	0
ID20	ID66	ID20_ID66	yes	yes	both	0	0	0	0
ID20	ID63	ID20_ID63	yes	yes	both	0	0	0	0
ID20	ID56	ID20_ID56	yes	yes	both	0	0	0	0
ID20	ID38	ID20_ID38	yes	yes	both	0	0	0	0
ID20	ID04	ID20_ID04	yes	yes	both	0.0078125	0	0	0.0078125
ID20	ID26	ID20_ID26	yes	yes	both	0	0	0	0
ID20	ID33	ID20_ID33	yes	yes	both	0	0	0	0
ID20	ID49	ID20_ID49	yes	yes	both	0	0	0	0
ID20	ID39	ID20_ID39	yes	yes	both	0	0	0.0625	0.0625
ID20	ID29	ID20_ID29	yes	yes	both	0	0	0	0
ID20	ID52	ID20_ID52	yes	yes	both	0	0	0	0
ID20	ID25	ID20_ID25	yes	yes	both	0	0	0	0
ID20	ID53	ID20_ID53	yes	yes	both	0	0	0	0
ID20	ID27	ID20_ID27	yes	yes	both	0	0	0	0
ID20	ID16	ID20_ID16	yes	yes	both	0	0	0	0
ID20	ID43	ID20_ID43	yes	yes	both	0	0	0	0
ID20	ID05	ID20_ID05	yes	yes	both	0	0	0	0
ID20	ID32	ID20_ID32	yes	yes	both	0	0	0	0
ID20	ID22	ID20_ID22	yes	yes	both	0	0	0	0
ID20	ID60	ID20_ID60	yes	no	one	0	0	0	0
ID20	ID46	ID20_ID46	yes	yes	both	0	0	0	0
ID20	ID31	ID20_ID31	yes	yes	both	0	0	0	0
ID20	ID08	ID20_ID08	yes	yes	both	0	0	0	0
ID20	ID34	ID20_ID34	yes	yes	both	0	0	0	0
ID20	ID06	ID20_ID06	yes	yes	both	0	0	0	0
ID20	ID54	ID20_ID54	yes	yes	both	0	0	0	0
ID20	ID28	ID20_ID28	yes	yes	both	0	0	0	0
ID20	ID42	ID20_ID42	yes	no	one	0.125	0	0	0.125
ID10	ID21	ID21_ID10	yes	yes	both	0	0	0	0
ID10	ID44	ID44_ID10	yes	yes	both	0	0	0	0
ID10	ID35	ID35_ID10	yes	yes	both	0	0	0	0
ID10	ID69	ID69_ID10	yes	yes	both	0.0625	0	0	0.0625
ID10	ID48	ID48_ID10	yes	yes	both	0	0	0	0
ID10	ID50	ID50_ID10	yes	yes	both	0	0	0	0
ID10	ID11	ID11_ID10	yes	yes	both	0	0	0	0
ID10	ID09	ID09_ID10	yes	yes	both	0.0625	0	0	0.0625
ID10	ID37	ID37_ID10	yes	yes	both	0	0	0	0
ID10	ID19	ID19_ID10	yes	no	one	0	0	0	0
ID10	ID02	ID02_ID10	yes	yes	both	0	0	0	0
ID10	ID30	ID30_ID10	yes	yes	both	0	0	0	0
ID10	ID65	ID65_ID10	yes	yes	both	0	0	0	0
ID10	ID03	ID03_ID10	yes	yes	both	0	0	0	0
ID10	ID14	ID14_ID10	yes	yes	both	0.25	0	0	0.25
ID10	ID57	ID57_ID10	yes	yes	both	0	0	0	0
ID10	ID12	ID12_ID10	yes	yes	both	0	0	0	0
ID10	ID17	ID17_ID10	yes	yes	both	0	0	0	0
ID10	ID67	ID67_ID10	yes	yes	both	0	0	0	0
ID10	ID24	ID24_ID10	yes	yes	both	0	0	0	0
ID10	ID13	ID13_ID10	yes	yes	both	0.03125	0	0	0.03125
ID10	ID20	ID20_ID10	yes	yes	both	0	0	0	0
ID10	ID36	ID10_ID36	yes	yes	both	0	0	0	0
ID10	ID40	ID10_ID40	yes	yes	both	0	0	0	0
ID10	ID71	ID10_ID71	yes	yes	both	0	0	0	0
ID10	ID55	ID10_ID55	yes	yes	both	0	0	0	0
ID10	ID68	ID10_ID68	yes	yes	both	0	0	0	0
ID10	ID51	ID10_ID51	yes	yes	both	0	0	0	0
ID10	ID62	ID10_ID62	yes	yes	both	0	0	0	0
ID10	ID70	ID10_ID70	yes	yes	both	0	0	0	0
ID10	ID45	ID10_ID45	yes	yes	both	0	0	0	0
ID10	ID58	ID10_ID58	yes	yes	both	0	0	0	0
ID10	ID01	ID10_ID01	yes	yes	both	0.03125	0	0	0.03125
ID10	ID47	ID10_ID47	yes	no	one	0.5	0	0	0.5
ID10	ID23	ID10_ID23	yes	yes	both	0	0	0.125	0.125
ID10	ID61	ID10_ID61	yes	yes	both	0	0	0	0
ID10	ID59	ID10_ID59	yes	yes	both	0	0	0	0
ID10	ID15	ID10_ID15	yes	yes	both	0	0	0	0
ID10	ID07	ID10_ID07	yes	yes	both	0	0	0	0
ID10	ID64	ID10_ID64	yes	yes	both	0	0	0.125	0.125
ID10	ID72	ID10_ID72	yes	yes	both	0	0	0	0
ID10	ID18	ID10_ID18	yes	yes	both	0	0	0	0
ID10	ID41	ID10_ID41	yes	yes	both	0.0625	0	0	0.0625
ID10	ID66	ID10_ID66	yes	yes	both	0.03125	0	0	0.03125
ID10	ID63	ID10_ID63	yes	yes	both	0	0	0	0
ID10	ID56	ID10_ID56	yes	yes	both	0	0	0	0
ID10	ID38	ID10_ID38	yes	yes	both	0	0	0	0
ID10	ID04	ID10_ID04	yes	yes	both	0	0	0	0
ID10	ID26	ID10_ID26	yes	yes	both	0	0	0	0
ID10	ID33	ID10_ID33	yes	yes	both	0	0	0	0
ID10	ID49	ID10_ID49	yes	yes	both	0	0	0	0
ID10	ID39	ID10_ID39	yes	yes	both	0	0	0	0
ID10	ID29	ID10_ID29	yes	yes	both	0	0	0	0
ID10	ID52	ID10_ID52	yes	yes	both	0	0	0	0
ID10	ID25	ID10_ID25	yes	yes	both	0	0	0	0
ID10	ID53	ID10_ID53	yes	yes	both	0	0	0	0
ID10	ID27	ID10_ID27	yes	yes	both	0	0	0	0
ID10	ID16	ID10_ID16	yes	yes	both	0	0	0	0
ID10	ID43	ID10_ID43	yes	yes	both	0	0	0	0
ID10	ID05	ID10_ID05	yes	yes	both	0	0	0	0
ID10	ID32	ID10_ID32	yes	yes	both	0	0	0	0
ID10	ID22	ID10_ID22	yes	yes	both	0	0	0	0
ID10	ID60	ID10_ID60	yes	no	one	0	0	0	0
ID10	ID46	ID10_ID46	yes	yes	both	0.125	0	0	0.125
ID10	ID31	ID10_ID31	yes	yes	both	0	0	0	0
ID10	ID08	ID10_ID08	yes	yes	both	0.015625	0	0	0.015625
ID10	ID34	ID10_ID34	yes	yes	both	0	0	0	0
ID10	ID06	ID10_ID06	yes	yes	both	0	0	0	0
ID10	ID54	ID10_ID54	yes	yes	both	0	0	0	0
ID10	ID28	ID10_ID28	yes	yes	both	0	0	0	0
ID10	ID42	ID10_ID42	yes	no	one	0	0	0	0
ID36	ID21	ID21_ID36	yes	yes	both	0.25	0	0	0.25
ID36	ID44	ID44_ID36	yes	yes	both	0	0	0	0
ID36	ID35	ID35_ID36	yes	yes	both	0	0	0	0
ID36	ID69	ID69_ID36	yes	yes	both	0	0	0	0
ID36	ID48	ID48_ID36	yes	yes	both	0	0	0	0
ID36	ID50	ID50_ID36	yes	yes	both	0	0	0	0
ID36	ID11	ID11_ID36	yes	yes	both	0	0	0	0
ID36	ID09	ID09_ID36	yes	yes	both	0	0	0	0
ID36	ID37	ID37_ID36	yes	yes	both	0	0	0	0
ID36	ID19	ID19_ID36	yes	no	one	0	0	0	0
ID36	ID02	ID02_ID36	yes	yes	both	0	0	0	0
ID36	ID30	ID30_ID36	yes	yes	both	0	0	0	0
ID36	ID65	ID65_ID36	yes	yes	both	0	0	0	0
ID36	ID03	ID03_ID36	yes	yes	both	0	0	0	0
ID36	ID14	ID14_ID36	yes	yes	both	0	0	0	0
ID36	ID57	ID57_ID36	yes	yes	both	0	0	0	0
ID36	ID12	ID12_ID36	yes	yes	both	0	0	0	0
ID36	ID17	ID17_ID36	yes	yes	both	0	0	0	0
ID36	ID67	ID67_ID36	yes	yes	both	0	0	0	0
ID36	ID24	ID24_ID36	yes	yes	both	0	0	0	0
ID36	ID13	ID13_ID36	yes	yes	both	0	0	0	0
ID36	ID20	ID20_ID36	yes	yes	both	0	0	0	0
ID36	ID10	ID10_ID36	yes	yes	both	0	0	0	0
ID36	ID40	ID36_ID40	yes	yes	both	0	0	0	0
ID36	ID71	ID36_ID71	yes	yes	both	0	0	0.0625	0.0625
ID36	ID55	ID36_ID55	yes	yes	both	0	0	0	0
ID36	ID68	ID36_ID68	yes	yes	both	0	0	0	0
ID36	ID51	ID36_ID51	yes	yes	both	0	0	0	0
ID36	ID62	ID36_ID62	yes	yes	both	0	0	0	0
ID36	ID70	ID36_ID70	yes	yes	both	0	0	0	0
ID36	ID45	ID36_ID45	yes	yes	both	0	0	0	0
ID36	ID58	ID36_ID58	yes	yes	both	0	0	0	0
ID36	ID01	ID36_ID01	yes	yes	both	0	0	0.0625	0.0625
ID36	ID47	ID36_ID47	yes	no	one	0	0	0	0
ID36	ID23	ID36_ID23	yes	yes	both	0	0	0	0
ID36	ID61	ID36_ID61	yes	yes	both	0	0	0	0
ID36	ID59	ID36_ID59	yes	yes	both	0	0	0	0
ID36	ID15	ID36_ID15	yes	yes	both	0	0	0	0
ID36	ID07	ID36_ID07	yes	yes	both	0	0	0	0
ID36	ID64	ID36_ID64	yes	yes	both	0	0	0	0
ID36	ID72	ID36_ID72	yes	yes	both	0	0	0	0
ID36	ID18	ID36_ID18	yes	yes	both	0	0	0	0
ID36	ID41	ID36_ID41	yes	yes	both	0	0	0.125	0.125
ID36	ID66	ID36_ID66	yes	yes	both	0	0	0.03125	0.03125
ID36	ID63	ID36_ID63	yes	yes	both	0	0	0	0
ID36	ID56	ID36_ID56	yes	yes	both	0	0	0	0
ID36	ID38	ID36_ID38	yes	yes	both	0	0	0.0625	0.0625
ID36	ID04	ID36_ID04	yes	yes	both	0	0	0.03125	0.03125
ID36	ID26	ID36_ID26	yes	yes	both	0	0	0	0
ID36	ID33	ID36_ID33	yes	yes	both	0	0.5	0	0.5
ID36	ID49	ID36_ID49	yes	yes	both	0	0	0	0
ID36	ID39	ID36_ID39	yes	yes	both	0	0	0	0
ID36	ID29	ID36_ID29	yes	yes	both	0	0	0	0
ID36	ID52	ID36_ID52	yes	yes	both	0	0	0	0
ID36	ID25	ID36_ID25	yes	yes	both	0	0	0	0
ID36	ID53	ID36_ID53	yes	yes	both	0	0	0	0
ID36	ID27	ID36_ID27	yes	yes	both	0	0	0	0
ID36	ID16	ID36_ID16	yes	yes	both	0.5	0	0	0.5
ID36	ID43	ID36_ID43	yes	yes	both	0	0	0	0
ID36	ID05	ID36_ID05	yes	yes	both	0	0	0	0
ID36	ID32	ID36_ID32	yes	yes	both	0.125	0	0	0.125
ID36	ID22	ID36_ID22	yes	yes	both	0	0	0	0
ID36	ID60	ID36_ID60	yes	no	one	0	0	0	0
ID36	ID46	ID36_ID46	yes	yes	both	0	0	0	0
ID36	ID31	ID36_ID31	yes	yes	both	0	0	0	0
ID36	ID08	ID36_ID08	yes	yes	both	0	0	0	0
ID36	ID34	ID36_ID34	yes	yes	both	0	0	0	0
ID36	ID06	ID36_ID06	yes	yes	both	0.25	0	0	0.25
ID36	ID54	ID36_ID54	yes	yes	both	0	0	0	0
ID36	ID28	ID36_ID28	yes	yes	both	0	0	0	0
ID36	ID42	ID36_ID42	yes	no	one	0	0	0	0
ID40	ID21	ID21_ID40	yes	yes	both	0	0	0	0
ID40	ID44	ID44_ID40	yes	yes	both	0	0	0	0
ID40	ID35	ID35_ID40	yes	yes	both	0	0	0	0
ID40	ID69	ID69_ID40	yes	yes	both	0	0	0	0
ID40	ID48	ID48_ID40	yes	yes	both	0	0	0	0
ID40	ID50	ID50_ID40	yes	yes	both	0	0	0	0
ID40	ID11	ID11_ID40	yes	yes	both	0	0	0	0
ID40	ID09	ID09_ID40	yes	yes	both	0	0	0	0
ID40	ID37	ID37_ID40	yes	yes	both	0.125	0	0	0.125
ID40	ID19	ID19_ID40	yes	no	one	0	0	0	0
ID40	ID02	ID02_ID40	yes	yes	both	0	0	0	0
ID40	ID30	ID30_ID40	yes	yes	both	0	0	0	0
ID40	ID65	ID65_ID40	yes	yes	both	0	0	0	0
ID40	ID03	ID03_ID40	yes	yes	both	0	0	0	0
ID40	ID14	ID14_ID40	yes	yes	both	0	0	0	0
ID40	ID57	ID57_ID40	yes	yes	both	0	0	0	0
ID40	ID12	ID12_ID40	yes	yes	both	0	0	0	0
ID40	ID17	ID17_ID40	yes	yes	both	0	0	0	0
ID40	ID67	ID67_ID40	yes	yes	both	0	0	0	0
ID40	ID24	ID24_ID40	yes	yes	both	0	0	0	0
ID40	ID13	ID13_ID40	yes	yes	both	0	0	0	0
ID40	ID20	ID20_ID40	yes	yes	both	0	0	0	0
ID40	ID10	ID10_ID40	yes	yes	both	0	0	0	0
ID40	ID36	ID36_ID40	yes	yes	both	0	0	0	0
ID40	ID71	ID40_ID71	yes	yes	both	0	0	0	0
ID40	ID55	ID40_ID55	yes	yes	both	0	0	0	0
ID40	ID68	ID40_ID68	yes	yes	both	0	0	0	0
ID40	ID51	ID40_ID51	yes	yes	both	0.25	0	0	0.25
ID40	ID62	ID40_ID62	yes	yes	both	0	0	0	0
ID40	ID70	ID40_ID70	yes	yes	both	0	0	0	0
ID40	ID45	ID40_ID45	yes	yes	both	0	0	0	0
ID40	ID58	ID40_ID58	yes	yes	both	0	0	0.0625	0.0625
ID40	ID01	ID40_ID01	yes	yes	both	0	0	0	0
ID40	ID47	ID40_ID47	yes	no	one	0	0	0	0
ID40	ID23	ID40_ID23	yes	yes	both	0	0	0	0
ID40	ID61	ID40_ID61	yes	yes	both	0	0	0	0
ID40	ID59	ID40_ID59	yes	yes	both	0	0	0	0
ID40	ID15	ID40_ID15	yes	yes	both	0	0	0	0
ID40	ID07	ID40_ID07	yes	yes	both	0	0	0	0
ID40	ID64	ID40_ID64	yes	yes	both	0	0	0	0
ID40	ID72	ID40_ID72	yes	yes	both	0	0	0	0
ID40	ID18	ID40_ID18	yes	yes	both	0	0	0	0
ID40	ID41	ID40_ID41	yes	yes	both	0	0	0	0
ID40	ID66	ID40_ID66	yes	yes	both	0	0	0	0
ID40	ID63	ID40_ID63	yes	yes	both	0	0	0	0
ID40	ID56	ID40_ID56	yes	yes	both	0	0	0	0
ID40	ID38	ID40_ID38	yes	yes	both	0	0	0	0
ID40	ID04	ID40_ID04	yes	yes	both	0	0	0	0
ID40	ID26	ID40_ID26	yes	yes	both	0	0	0	0
ID40	ID33	ID40_ID33	yes	yes	both	0	0	0	0
ID40	ID49	ID40_ID49	yes	yes	both	0	0	0.03125	0.03125
ID40	ID39	ID40_ID39	yes	yes	both	0.125	0	0	0.125
ID40	ID29	ID40_ID29	yes	yes	both	0	0	0	0
ID40	ID52	ID40_ID52	yes	yes	both	0	0	0	0
ID40	ID25	ID40_ID25	yes	yes	both	0	0	0	0
ID40	ID53	ID40_ID53	yes	yes	both	0	0	0	0
ID40	ID27	ID40_ID27	yes	yes	both	0	0	0	0
ID40	ID16	ID40_ID16	yes	yes	both	0	0	0	0
ID40	ID43	ID40_ID43	yes	yes	both	0	0	0	0
ID40	ID05	ID40_ID05	yes	yes	both	0	0	0	0
ID40	ID32	ID40_ID32	yes	yes	both	0	0	0	0
ID40	ID22	ID40_ID22	yes	yes	both	0	0	0	0
ID40	ID60	ID40_ID60	yes	no	one	0	0	0	0
ID40	ID46	ID40_ID46	yes	yes	both	0	0	0	0
ID40	ID31	ID40_ID31	yes	yes	both	0	0	0	0
ID40	ID08	ID40_ID08	yes	yes	both	0	0	0	0
ID40	ID34	ID40_ID34	yes	yes	both	0	0	0	0
ID40	ID06	ID40_ID06	yes	yes	both	0	0	0	0
ID40	ID54	ID40_ID54	yes	yes	both	0	0	0	0
ID40	ID28	ID40_ID28	yes	yes	both	0	0	0	0
ID40	ID42	ID40_ID42	yes	no	one	0	0	0	0
ID71	ID21	ID21_ID71	yes	yes	both	0	0	0.0625	0.0625
ID71	ID44	ID44_ID71	yes	yes	both	0	0	0	0
ID71	ID35	ID35_ID71	yes	yes	both	0	0	0	0
ID71	ID69	ID69_ID71	yes	yes	both	0	0	0	0
ID71	ID48	ID48_ID71	yes	yes	both	0	0	0	0
ID71	ID50	ID50_ID71	yes	yes	both	0	0	0	0
ID71	ID11	ID11_ID71	yes	yes	both	0	0	0	0
ID71	ID09	ID09_ID71	yes	yes	both	0	0	0	0
ID71	ID37	ID37_ID71	yes	yes	both	0	0	0	0
ID71	ID19	ID19_ID71	yes	no	one	0	0	0	0
ID71	ID02	ID02_ID71	yes	yes	both	0	0	0	0
ID71	ID30	ID30_ID71	yes	yes	both	0	0	0	0
ID71	ID65	ID65_ID71	yes	yes	both	0.015625	0	0	0.015625
ID71	ID03	ID03_ID71	yes	yes	both	0	0	0	0
ID71	ID14	ID14_ID71	yes	yes	both	0	0	0	0
ID71	ID57	ID57_ID71	yes	yes	both	0	0	0	0
ID71	ID12	ID12_ID71	yes	yes	both	0	0	0	0
ID71	ID17	ID17_ID71	yes	yes	both	0	0	0	0
ID71	ID67	ID67_ID71	yes	yes	both	0	0	0	0
ID71	ID24	ID24_ID71	yes	yes	both	0	0	0	0
ID71	ID13	ID13_ID71	yes	yes	both	0	0	0	0
ID71	ID20	ID20_ID71	yes	yes	both	0	0	0	0
ID71	ID10	ID10_ID71	yes	yes	both	0	0	0	0
ID71	ID36	ID36_ID71	yes	yes	both	0	0	0.0625	0.0625
ID71	ID40	ID40_ID71	yes	yes	both	0	0	0	0
ID71	ID55	ID71_ID55	yes	yes	both	0	0	0	0
ID71	ID68	ID71_ID68	yes	yes	both	0	0	0	0
ID71	ID51	ID71_ID51	yes	yes	both	0	0	0	0
ID71	ID62	ID71_ID62	yes	yes	both	0	0	0	0
ID71	ID70	ID71_ID70	yes	yes	both	0	0	0	0
ID71	ID45	ID71_ID45	yes	yes	both	0	0	0	0
ID71	ID58	ID71_ID58	yes	yes	both	0	0	0	0
ID71	ID01	ID71_ID01	yes	yes	both	0	0.25	0	0.25
ID71	ID47	ID71_ID47	yes	no	one	0	0	0	0
ID71	ID23	ID71_ID23	yes	yes	both	0	0	0	0
ID71	ID61	ID71_ID61	yes	yes	both	0	0	0	0
ID71	ID59	ID71_ID59	yes	yes	both	0	0	0	0
ID71	ID15	ID71_ID15	yes	yes	both	0	0	0	0
ID71	ID07	ID71_ID07	yes	yes	both	0	0	0	0
ID71	ID64	ID71_ID64	yes	yes	both	0	0	0	0
ID71	ID72	ID71_ID72	yes	yes	both	0	0	0	0
ID71	ID18	ID71_ID18	yes	yes	both	0	0	0	0
ID71	ID41	ID71_ID41	yes	yes	both	0	0	0.03125	0.03125
ID71	ID66	ID71_ID66	yes	yes	both	0	0.5	0	0.5
ID71	ID63	ID71_ID63	yes	yes	both	0.015625	0	0	0.015625
ID71	ID56	ID71_ID56	yes	yes	both	0	0	0	0
ID71	ID38	ID71_ID38	yes	yes	both	0.0625	0.25	0	0.3125
ID71	ID04	ID71_ID04	yes	yes	both	0	0.5	0	0.5
ID71	ID26	ID71_ID26	yes	yes	both	0	0	0	0
ID71	ID33	ID71_ID33	yes	yes	both	0	0	0.03125	0.03125
ID71	ID49	ID71_ID49	yes	yes	both	0	0	0	0
ID71	ID39	ID71_ID39	yes	yes	both	0	0	0	0
ID71	ID29	ID71_ID29	yes	yes	both	0	0	0	0
ID71	ID52	ID71_ID52	yes	yes	both	0	0	0	0
ID71	ID25	ID71_ID25	yes	yes	both	0.0625	0	0	0.0625
ID71	ID53	ID71_ID53	yes	yes	both	0	0	0	0
ID71	ID27	ID71_ID27	yes	yes	both	0	0	0	0
ID71	ID16	ID71_ID16	yes	yes	both	0	0	0.125	0.125
ID71	ID43	ID71_ID43	yes	yes	both	0	0	0	0
ID71	ID05	ID71_ID05	yes	yes	both	0	0	0	0
ID71	ID32	ID71_ID32	yes	yes	both	0	0.5	0	0.5
ID71	ID22	ID71_ID22	yes	yes	both	0	0	0	0
ID71	ID60	ID71_ID60	yes	no	one	0	0	0	0
ID71	ID46	ID71_ID46	yes	yes	both	0	0	0	0
ID71	ID31	ID71_ID31	yes	yes	both	0	0	0	0
ID71	ID08	ID71_ID08	yes	yes	both	0	0	0	0
ID71	ID34	ID71_ID34	yes	yes	both	0	0	0	0
ID71	ID06	ID71_ID06	yes	yes	both	0	0	0.0625	0.0625
ID71	ID54	ID71_ID54	yes	yes	both	0	0	0	0
ID71	ID28	ID71_ID28	yes	yes	both	0	0	0	0
ID71	ID42	ID71_ID42	yes	no	one	0	0	0	0
ID55	ID21	ID21_ID55	yes	yes	both	0	0	0	0
ID55	ID44	ID44_ID55	yes	yes	both	0	0	0	0
ID55	ID35	ID35_ID55	yes	yes	both	0	0	0	0
ID55	ID69	ID69_ID55	yes	yes	both	0	0	0	0
ID55	ID48	ID48_ID55	yes	yes	both	0.5	0	0	0.5
ID55	ID50	ID50_ID55	yes	yes	both	0	0	0.0625	0.0625
ID55	ID11	ID11_ID55	yes	yes	both	0.03125	0	0	0.03125
ID55	ID09	ID09_ID55	yes	yes	both	0	0	0	0
ID55	ID37	ID37_ID55	yes	yes	both	0	0	0	0
ID55	ID19	ID19_ID55	yes	no	one	0	0	0.0625	0.0625
ID55	ID02	ID02_ID55	yes	yes	both	0	0	0	0
ID55	ID30	ID30_ID55	yes	yes	both	0	0	0	0
ID55	ID65	ID65_ID55	yes	yes	both	0	0	0	0
ID55	ID03	ID03_ID55	yes	yes	both	0	0	0	0
ID55	ID14	ID14_ID55	yes	yes	both	0	0	0	0
ID55	ID57	ID57_ID55	yes	yes	both	0	0	0	0
ID55	ID12	ID12_ID55	yes	yes	both	0	0	0	0
ID55	ID17	ID17_ID55	yes	yes	both	0	0	0	0
ID55	ID67	ID67_ID55	yes	yes	both	0	0	0	0
ID55	ID24	ID24_ID55	yes	yes	both	0	0	0	0
ID55	ID13	ID13_ID55	yes	yes	both	0	0	0	0
ID55	ID20	ID20_ID55	yes	yes	both	0.015625	0	0	0.015625
ID55	ID10	ID10_ID55	yes	yes	both	0	0	0	0
ID55	ID36	ID36_ID55	yes	yes	both	0	0	0	0
ID55	ID40	ID40_ID55	yes	yes	both	0	0	0	0
ID55	ID71	ID71_ID55	yes	yes	both	0	0	0	0
ID55	ID68	ID55_ID68	yes	yes	both	0	0	0	0
ID55	ID51	ID55_ID51	yes	yes	both	0	0	0	0
ID55	ID62	ID55_ID62	yes	yes	both	0	0	0	0
ID55	ID70	ID55_ID70	yes	yes	both	0	0	0	0
ID55	ID45	ID55_ID45	yes	yes	both	0	0	0	0
ID55	ID58	ID55_ID58	yes	yes	both	0	0	0	0
ID55	ID01	ID55_ID01	yes	yes	both	0	0	0	0
ID55	ID47	ID55_ID47	yes	no	one	0	0	0	0
ID55	ID23	ID55_ID23	yes	yes	both	0	0	0	0
ID55	ID61	ID55_ID61	yes	yes	both	0	0	0.015625	0.015625
ID55	ID59	ID55_ID59	yes	yes	both	0	0	0	0
ID55	ID15	ID55_ID15	yes	yes	both	0	0	0	0
ID55	ID07	ID55_ID07	yes	yes	both	0.03125	0	0	0.03125
ID55	ID64	ID55_ID64	yes	yes	both	0.0078125	0	0	0.0078125
ID55	ID72	ID55_ID72	yes	yes	both	0	0	0	0
ID55	ID18	ID55_ID18	yes	yes	both	0	0	0	0
ID55	ID41	ID55_ID41	yes	yes	both	0	0	0	0
ID55	ID66	ID55_ID66	yes	yes	both	0	0	0	0
ID55	ID63	ID55_ID63	yes	yes	both	0	0	0	0
ID55	ID56	ID55_ID56	yes	yes	both	0	0	0	0
ID55	ID38	ID55_ID38	yes	yes	both	0	0	0	0
ID55	ID04	ID55_ID04	yes	yes	both	0.5	0	0	0.5
ID55	ID26	ID55_ID26	yes	yes	both	0	0	0	0
ID55	ID33	ID55_ID33	yes	yes	both	0	0	0	0
ID55	ID49	ID55_ID49	yes	yes	both	0	0	0	0
ID55	ID39	ID55_ID39	yes	yes	both	0	0	0.015625	0.015625
ID55	ID29	ID55_ID29	yes	yes	both	0	0	0	0
ID55	ID52	ID55_ID52	yes	yes	both	0	0	0	0
ID55	ID25	ID55_ID25	yes	yes	both	0	0	0	0
ID55	ID53	ID55_ID53	yes	yes	both	0	0.5	0	0.5
ID55	ID27	ID55_ID27	yes	yes	both	0	0	0	0
ID55	ID16	ID55_ID16	yes	yes	both	0	0	0	0
ID55	ID43	ID55_ID43	yes	yes	both	0	0	0	0
ID55	ID05	ID55_ID05	yes	yes	both	0	0	0	0
ID55	ID32	ID55_ID32	yes	yes	both	0	0	0	0
ID55	ID22	ID55_ID22	yes	yes	both	0	0	0	0
ID55	ID60	ID55_ID60	yes	no	one	0	0	0	0
ID55	ID46	ID55_ID46	yes	yes	both	0	0	0	0
ID55	ID31	ID55_ID31	yes	yes	both	0	0	0	0
ID55	ID08	ID55_ID08	yes	yes	both	0	0	0	0
ID55	ID34	ID55_ID34	yes	yes	both	0	0	0	0
ID55	ID06	ID55_ID06	yes	yes	both	0	0	0	0
ID55	ID54	ID55_ID54	yes	yes	both	0	0	0	0
ID55	ID28	ID55_ID28	yes	yes	both	0	0	0	0
ID55	ID42	ID55_ID42	yes	no	one	0.03125	0	0	0.03125
ID68	ID21	ID21_ID68	yes	yes	both	0	0	0	0
ID68	ID44	ID44_ID68	yes	yes	both	0	0	0	0
ID68	ID35	ID35_ID68	yes	yes	both	0	0	0	0
ID68	ID69	ID69_ID68	yes	yes	both	0	0	0	0
ID68	ID48	ID48_ID68	yes	yes	both	0	0	0	0
ID68	ID50	ID50_ID68	yes	yes	both	0	0	0	0
ID68	ID11	ID11_ID68	yes	yes	both	0	0	0	0
ID68	ID09	ID09_ID68	yes	yes	both	0	0	0	0
ID68	ID37	ID37_ID68	yes	yes	both	0	0	0	0
ID68	ID19	ID19_ID68	yes	no	one	0	0	0	0
ID68	ID02	ID02_ID68	yes	yes	both	0	0	0	0
ID68	ID30	ID30_ID68	yes	yes	both	0	0	0	0
ID68	ID65	ID65_ID68	yes	yes	both	0	0	0	0
ID68	ID03	ID03_ID68	yes	yes	both	0	0	0	0
ID68	ID14	ID14_ID68	yes	yes	both	0	0	0	0
ID68	ID57	ID57_ID68	yes	yes	both	0	0	0	0
ID68	ID12	ID12_ID68	yes	yes	both	0	0	0	0
ID68	ID17	ID17_ID68	yes	yes	both	0	0	0	0
ID68	ID67	ID67_ID68	yes	yes	both	0	0	0	0
ID68	ID24	ID24_ID68	yes	yes	both	0.125	0	0	0.125
ID68	ID13	ID13_ID68	yes	yes	both	0	0	0.125	0.125
ID68	ID20	ID20_ID68	yes	yes	both	0	0	0	0
ID68	ID10	ID10_ID68	yes	yes	both	0	0	0	0
ID68	ID36	ID36_ID68	yes	yes	both	0	0	0	0
ID68	ID40	ID40_ID68	yes	yes	both	0	0	0	0
ID68	ID71	ID71_ID68	yes	yes	both	0	0	0	0
ID68	ID55	ID55_ID68	yes	yes	both	0	0	0	0
ID68	ID51	ID68_ID51	yes	yes	both	0	0	0	0
ID68	ID62	ID68_ID62	yes	yes	both	0	0	0	0
ID68	ID70	ID68_ID70	yes	yes	both	0	0	0	0
ID68	ID45	ID68_ID45	yes	yes	both	0	0	0	0
ID68	ID58	ID68_ID58	yes	yes	both	0	0	0	0
ID68	ID01	ID68_ID01	yes	yes	both	0	0	0	0
ID68	ID47	ID68_ID47	yes	no	one	0	0	0	0
ID68	ID23	ID68_ID23	yes	yes	both	0.0625	0	0	0.0625
ID68	ID61	ID68_ID61	yes	yes	both	0	0	0	0
ID68	ID59	ID68_ID59	yes	yes	both	0	0	0	0
ID68	ID15	ID68_ID15	yes	yes	both	0	0	0	0
ID68	ID07	ID68_ID07	yes	yes	both	0	0	0	0
ID68	ID64	ID68_ID64	yes	yes	both	0	0	0	0
ID68	ID72	ID68_ID72	yes	yes	both	0	0	0	0
ID68	ID18	ID68_ID18	yes	yes	both	0	0	0	0
ID68	ID41	ID68_ID41	yes	yes	both	0	0	0	0
ID68	ID66	ID68_ID66	yes	yes	both	0	0	0	0
ID68	ID63	ID68_ID63	yes	yes	both	0	0	0	0
ID68	ID56	ID68_ID56	yes	yes	both	0	0	0	0
ID68	ID38	ID68_ID38	yes	yes	both	0	0	0	0
ID68	ID04	ID68_ID04	yes	yes	both	0	0	0	0
ID68	ID26	ID68_ID26	yes	yes	both	0.5	0	0	0.5
ID68	ID33	ID68_ID33	yes	yes	both	0	0	0	0
ID68	ID49	ID68_ID49	yes	yes	both	0	0	0	0
ID68	ID39	ID68_ID39	yes	yes	both	0	0	0	0
ID68	ID29	ID68_ID29	yes	yes	both	0	0	0	0
ID68	ID52	ID68_ID52	yes	yes	both	0	0	0	0
ID68	ID25	ID68_ID25	yes	yes	both	0	0	0	0
ID68	ID53	ID68_ID53	yes	yes	both	0	0	0	0
ID68	ID27	ID68_ID27	yes	yes	both	0	0	0	0
ID68	ID16	ID68_ID16	yes	yes	both	0	0	0	0
ID68	ID43	ID68_ID43	yes	yes	both	0	0	0	0
ID68	ID05	ID68_ID05	yes	yes	both	0	0	0	0
ID68	ID32	ID68_ID32	yes	yes	both	0	0	0	0
ID68	ID22	ID68_ID22	yes	yes	both	0	0	0	0
ID68	ID60	ID68_ID60	yes	no	one	0	0	0	0
ID68	ID46	ID68_ID46	yes	yes	both	0	0	0	0
ID68	ID31	ID68_ID31	yes	yes	both	0	0	0	0
ID68	ID08	ID68_ID08	yes	yes	both	0	0	0	0
ID68	ID34	ID68_ID34	yes	yes	both	0	0	0	0
ID68	ID06	ID68_ID06	yes	yes	both	0	0	0	0
ID68	ID54	ID68_ID54	yes	yes	both	0	0	0	0
ID68	ID28	ID68_ID28	yes	yes	both	0	0	0	0
ID68	ID42	ID68_ID42	yes	no	one	0	0	0	0
ID51	ID21	ID21_ID51	yes	yes	both	0	0	0	0
ID51	ID44	ID44_ID51	yes	yes	both	0	0	0	0
ID51	ID35	ID35_ID51	yes	yes	both	0	0	0	0
ID51	ID69	ID69_ID51	yes	yes	both	0	0	0	0
ID51	ID48	ID48_ID51	yes	yes	both	0	0	0	0
ID51	ID50	ID50_ID51	yes	yes	both	0	0	0	0
ID51	ID11	ID11_ID51	yes	yes	both	0	0	0	0
ID51	ID09	ID09_ID51	yes	yes	both	0	0	0	0
ID51	ID37	ID37_ID51	yes	yes	both	0.125	0	0	0.125
ID51	ID19	ID19_ID51	yes	no	one	0	0	0	0
ID51	ID02	ID02_ID51	yes	yes	both	0	0	0	0
[truncated: 3,113 more rows]
