# Supplementary material for: Chemical signatures of social information in Barbary macaques
Source: Sci Rep. 2025 Jan 14;15:1902. doi: 10.1038/s41598-024-84619-2 (PMC11730623; doi:10.1038/s41598-024-84619-2)
Supplement: Supplementary file 5 — Supplementary Material 5 [file 41598_2024_84619_MOESM5_ESM.xlsx]

## Sheet: legend
Data supplement containing all profiled GCMS data used in the analyses
The table contains the analytical batch ("batch"), retention time ("RT") of each detected peak, the peak area ("Area"),
the sample number, the number of subsamples needed to complete a sample ("n_subsamples"), the TD tube number ("tube_nr"),
the sampling date and time of day, the sampled body region and the average sampling distance ("distance").
The table further provides the group, identity, sex and age of the sampled individual,
the sampled volume (in L), the sampled individual's rank category, elo rank score ("rank_elo")
as well as the membership in a given matrilineal or patrilineal kin unit ("matkin_unit" and "patkin_unit")

## Sheet: GCMSdata_supplement
batch	RT	Area	Sample_Nr	n_subsamples	tube_nr	date	time	season	bodyregion	distance_cm	group	IDcode	sex	age	volume	rank_cat	rank_elo	matkin_unit	patkin_unit
1	2.64015	95935	10	2	B45397	2020-10-11	11:22:00	autumn	lower	3	F	ID67	male	8.5	0.65	high	1439	NA	NA
1	2.6805	0	10	2	B45397	2020-10-11	11:22:00	autumn	lower	3	F	ID67	male	8.5	0.65	high	1439	NA	NA
1	2.9277	0	10	2	B45397	2020-10-11	11:22:00	autumn	lower	3	F	ID67	male	8.5	0.65	high	1439	NA	NA
1	3.148	0	10	2	B45397	2020-10-11	11:22:00	autumn	lower	3	F	ID67	male	8.5	0.65	high	1439	NA	NA
1	3.17935	0	10	2	B45397	2020-10-11	11:22:00	autumn	lower	3	F	ID67	male	8.5	0.65	high	1439	NA	NA
1	3.28135	0	10	2	B45397	2020-10-11	11:22:00	autumn	lower	3	F	ID67	male	8.5	0.65	high	1439	NA	NA
1	3.3133	0	10	2	B45397	2020-10-11	11:22:00	autumn	lower	3	F	ID67	male	8.5	0.65	high	1439	NA	NA
1	3.55965	0	10	2	B45397	2020-10-11	11:22:00	autumn	lower	3	F	ID67	male	8.5	0.65	high	1439	NA	NA
1	3.7408	0	10	2	B45397	2020-10-11	11:22:00	autumn	lower	3	F	ID67	male	8.5	0.65	high	1439	NA	NA
1	3.9962	0	10	2	B45397	2020-10-11	11:22:00	autumn	lower	3	F	ID67	male	8.5	0.65	high	1439	NA	NA
1	4.043	0	10	2	B45397	2020-10-11	11:22:00	autumn	lower	3	F	ID67	male	8.5	0.65	high	1439	NA	NA
1	4.109	0	10	2	B45397	2020-10-11	11:22:00	autumn	lower	3	F	ID67	male	8.5	0.65	high	1439	NA	NA
1	4.25865	0	10	2	B45397	2020-10-11	11:22:00	autumn	lower	3	F	ID67	male	8.5	0.65	high	1439	NA	NA
1	4.4445	14996	10	2	B45397	2020-10-11	11:22:00	autumn	lower	3	F	ID67	male	8.5	0.65	high	1439	NA	NA
1	4.56155	95352	10	2	B45397	2020-10-11	11:22:00	autumn	lower	3	F	ID67	male	8.5	0.65	high	1439	NA	NA
1	4.6823	0	10	2	B45397	2020-10-11	11:22:00	autumn	lower	3	F	ID67	male	8.5	0.65	high	1439	NA	NA
1	4.73015	0	10	2	B45397	2020-10-11	11:22:00	autumn	lower	3	F	ID67	male	8.5	0.65	high	1439	NA	NA
1	4.8192	101510	10	2	B45397	2020-10-11	11:22:00	autumn	lower	3	F	ID67	male	8.5	0.65	high	1439	NA	NA
1	4.9295	0	10	2	B45397	2020-10-11	11:22:00	autumn	lower	3	F	ID67	male	8.5	0.65	high	1439	NA	NA
1	4.93765	0	10	2	B45397	2020-10-11	11:22:00	autumn	lower	3	F	ID67	male	8.5	0.65	high	1439	NA	NA
1	5.10665	0	10	2	B45397	2020-10-11	11:22:00	autumn	lower	3	F	ID67	male	8.5	0.65	high	1439	NA	NA
1	5.12035	0	10	2	B45397	2020-10-11	11:22:00	autumn	lower	3	F	ID67	male	8.5	0.65	high	1439	NA	NA
1	5.163	0	10	2	B45397	2020-10-11	11:22:00	autumn	lower	3	F	ID67	male	8.5	0.65	high	1439	NA	NA
1	5.43265	0	10	2	B45397	2020-10-11	11:22:00	autumn	lower	3	F	ID67	male	8.5	0.65	high	1439	NA	NA
1	6.36215	0	10	2	B45397	2020-10-11	11:22:00	autumn	lower	3	F	ID67	male	8.5	0.65	high	1439	NA	NA
1	6.84115	0	10	2	B45397	2020-10-11	11:22:00	autumn	lower	3	F	ID67	male	8.5	0.65	high	1439	NA	NA
1	6.88815	0	10	2	B45397	2020-10-11	11:22:00	autumn	lower	3	F	ID67	male	8.5	0.65	high	1439	NA	NA
1	7.62735	1199	10	2	B45397	2020-10-11	11:22:00	autumn	lower	3	F	ID67	male	8.5	0.65	high	1439	NA	NA
1	7.95535	1187	10	2	B45397	2020-10-11	11:22:00	autumn	lower	3	F	ID67	male	8.5	0.65	high	1439	NA	NA
1	8.22935	1044	10	2	B45397	2020-10-11	11:22:00	autumn	lower	3	F	ID67	male	8.5	0.65	high	1439	NA	NA
1	8.5327	0	10	2	B45397	2020-10-11	11:22:00	autumn	lower	3	F	ID67	male	8.5	0.65	high	1439	NA	NA
1	8.63615	5161	10	2	B45397	2020-10-11	11:22:00	autumn	lower	3	F	ID67	male	8.5	0.65	high	1439	NA	NA
1	8.99465	0	10	2	B45397	2020-10-11	11:22:00	autumn	lower	3	F	ID67	male	8.5	0.65	high	1439	NA	NA
1	9.076	0	10	2	B45397	2020-10-11	11:22:00	autumn	lower	3	F	ID67	male	8.5	0.65	high	1439	NA	NA
1	9.084	6794	10	2	B45397	2020-10-11	11:22:00	autumn	lower	3	F	ID67	male	8.5	0.65	high	1439	NA	NA
1	9.1205	1672	10	2	B45397	2020-10-11	11:22:00	autumn	lower	3	F	ID67	male	8.5	0.65	high	1439	NA	NA
1	9.198	1052	10	2	B45397	2020-10-11	11:22:00	autumn	lower	3	F	ID67	male	8.5	0.65	high	1439	NA	NA
1	9.2527	0	10	2	B45397	2020-10-11	11:22:00	autumn	lower	3	F	ID67	male	8.5	0.65	high	1439	NA	NA
1	9.4372	0	10	2	B45397	2020-10-11	11:22:00	autumn	lower	3	F	ID67	male	8.5	0.65	high	1439	NA	NA
1	9.4923	0	10	2	B45397	2020-10-11	11:22:00	autumn	lower	3	F	ID67	male	8.5	0.65	high	1439	NA	NA
1	9.5657	0	10	2	B45397	2020-10-11	11:22:00	autumn	lower	3	F	ID67	male	8.5	0.65	high	1439	NA	NA
1	9.82465	0	10	2	B45397	2020-10-11	11:22:00	autumn	lower	3	F	ID67	male	8.5	0.65	high	1439	NA	NA
1	10.0595	0	10	2	B45397	2020-10-11	11:22:00	autumn	lower	3	F	ID67	male	8.5	0.65	high	1439	NA	NA
1	10.0745	0	10	2	B45397	2020-10-11	11:22:00	autumn	lower	3	F	ID67	male	8.5	0.65	high	1439	NA	NA
1	10.3765	17473	10	2	B45397	2020-10-11	11:22:00	autumn	lower	3	F	ID67	male	8.5	0.65	high	1439	NA	NA
1	10.495	2997	10	2	B45397	2020-10-11	11:22:00	autumn	lower	3	F	ID67	male	8.5	0.65	high	1439	NA	NA
1	10.734	0	10	2	B45397	2020-10-11	11:22:00	autumn	lower	3	F	ID67	male	8.5	0.65	high	1439	NA	NA
1	10.7735	0	10	2	B45397	2020-10-11	11:22:00	autumn	lower	3	F	ID67	male	8.5	0.65	high	1439	NA	NA
1	10.841	0	10	2	B45397	2020-10-11	11:22:00	autumn	lower	3	F	ID67	male	8.5	0.65	high	1439	NA	NA
1	11.1875	0	10	2	B45397	2020-10-11	11:22:00	autumn	lower	3	F	ID67	male	8.5	0.65	high	1439	NA	NA
1	11.407	0	10	2	B45397	2020-10-11	11:22:00	autumn	lower	3	F	ID67	male	8.5	0.65	high	1439	NA	NA
1	11.4295	0	10	2	B45397	2020-10-11	11:22:00	autumn	lower	3	F	ID67	male	8.5	0.65	high	1439	NA	NA
1	13.114	0	10	2	B45397	2020-10-11	11:22:00	autumn	lower	3	F	ID67	male	8.5	0.65	high	1439	NA	NA
1	13.1815	0	10	2	B45397	2020-10-11	11:22:00	autumn	lower	3	F	ID67	male	8.5	0.65	high	1439	NA	NA
1	13.2275	77349	10	2	B45397	2020-10-11	11:22:00	autumn	lower	3	F	ID67	male	8.5	0.65	high	1439	NA	NA
1	13.3805	0	10	2	B45397	2020-10-11	11:22:00	autumn	lower	3	F	ID67	male	8.5	0.65	high	1439	NA	NA
1	13.577	0	10	2	B45397	2020-10-11	11:22:00	autumn	lower	3	F	ID67	male	8.5	0.65	high	1439	NA	NA
1	13.813	35267	10	2	B45397	2020-10-11	11:22:00	autumn	lower	3	F	ID67	male	8.5	0.65	high	1439	NA	NA
1	14.1931	7907	10	2	B45397	2020-10-11	11:22:00	autumn	lower	3	F	ID67	male	8.5	0.65	high	1439	NA	NA
1	14.858	0	10	2	B45397	2020-10-11	11:22:00	autumn	lower	3	F	ID67	male	8.5	0.65	high	1439	NA	NA
1	15.2193	0	10	2	B45397	2020-10-11	11:22:00	autumn	lower	3	F	ID67	male	8.5	0.65	high	1439	NA	NA
1	15.4096	0	10	2	B45397	2020-10-11	11:22:00	autumn	lower	3	F	ID67	male	8.5	0.65	high	1439	NA	NA
1	15.5358	0	10	2	B45397	2020-10-11	11:22:00	autumn	lower	3	F	ID67	male	8.5	0.65	high	1439	NA	NA
1	15.5844	0	10	2	B45397	2020-10-11	11:22:00	autumn	lower	3	F	ID67	male	8.5	0.65	high	1439	NA	NA
1	15.8445	1197	10	2	B45397	2020-10-11	11:22:00	autumn	lower	3	F	ID67	male	8.5	0.65	high	1439	NA	NA
1	16.2885	2749	10	2	B45397	2020-10-11	11:22:00	autumn	lower	3	F	ID67	male	8.5	0.65	high	1439	NA	NA
1	16.3185	0	10	2	B45397	2020-10-11	11:22:00	autumn	lower	3	F	ID67	male	8.5	0.65	high	1439	NA	NA
1	16.4007	0	10	2	B45397	2020-10-11	11:22:00	autumn	lower	3	F	ID67	male	8.5	0.65	high	1439	NA	NA
1	17.5489	0	10	2	B45397	2020-10-11	11:22:00	autumn	lower	3	F	ID67	male	8.5	0.65	high	1439	NA	NA
1	17.6815	5582	10	2	B45397	2020-10-11	11:22:00	autumn	lower	3	F	ID67	male	8.5	0.65	high	1439	NA	NA
1	17.7265	0	10	2	B45397	2020-10-11	11:22:00	autumn	lower	3	F	ID67	male	8.5	0.65	high	1439	NA	NA
1	18.2172	0	10	2	B45397	2020-10-11	11:22:00	autumn	lower	3	F	ID67	male	8.5	0.65	high	1439	NA	NA
1	19.0175	0	10	2	B45397	2020-10-11	11:22:00	autumn	lower	3	F	ID67	male	8.5	0.65	high	1439	NA	NA
1	19.1263	0	10	2	B45397	2020-10-11	11:22:00	autumn	lower	3	F	ID67	male	8.5	0.65	high	1439	NA	NA
1	19.24	0	10	2	B45397	2020-10-11	11:22:00	autumn	lower	3	F	ID67	male	8.5	0.65	high	1439	NA	NA
1	19.4772	1662	10	2	B45397	2020-10-11	11:22:00	autumn	lower	3	F	ID67	male	8.5	0.65	high	1439	NA	NA
1	19.4974	31472	10	2	B45397	2020-10-11	11:22:00	autumn	lower	3	F	ID67	male	8.5	0.65	high	1439	NA	NA
1	19.7497	0	10	2	B45397	2020-10-11	11:22:00	autumn	lower	3	F	ID67	male	8.5	0.65	high	1439	NA	NA
1	19.7886	3243	10	2	B45397	2020-10-11	11:22:00	autumn	lower	3	F	ID67	male	8.5	0.65	high	1439	NA	NA
1	19.7943	3476	10	2	B45397	2020-10-11	11:22:00	autumn	lower	3	F	ID67	male	8.5	0.65	high	1439	NA	NA
1	19.9023	1956	10	2	B45397	2020-10-11	11:22:00	autumn	lower	3	F	ID67	male	8.5	0.65	high	1439	NA	NA
1	20.1007	0	10	2	B45397	2020-10-11	11:22:00	autumn	lower	3	F	ID67	male	8.5	0.65	high	1439	NA	NA
1	20.854	0	10	2	B45397	2020-10-11	11:22:00	autumn	lower	3	F	ID67	male	8.5	0.65	high	1439	NA	NA
1	20.9126	0	10	2	B45397	2020-10-11	11:22:00	autumn	lower	3	F	ID67	male	8.5	0.65	high	1439	NA	NA
1	21.2755	1004	10	2	B45397	2020-10-11	11:22:00	autumn	lower	3	F	ID67	male	8.5	0.65	high	1439	NA	NA
1	21.5995	0	10	2	B45397	2020-10-11	11:22:00	autumn	lower	3	F	ID67	male	8.5	0.65	high	1439	NA	NA
1	21.8573	5381	10	2	B45397	2020-10-11	11:22:00	autumn	lower	3	F	ID67	male	8.5	0.65	high	1439	NA	NA
1	22.3485	2141	10	2	B45397	2020-10-11	11:22:00	autumn	lower	3	F	ID67	male	8.5	0.65	high	1439	NA	NA
1	22.8659	0	10	2	B45397	2020-10-11	11:22:00	autumn	lower	3	F	ID67	male	8.5	0.65	high	1439	NA	NA
1	23.5033	0	10	2	B45397	2020-10-11	11:22:00	autumn	lower	3	F	ID67	male	8.5	0.65	high	1439	NA	NA
1	24.5052	1041	10	2	B45397	2020-10-11	11:22:00	autumn	lower	3	F	ID67	male	8.5	0.65	high	1439	NA	NA
1	24.6688	48440	10	2	B45397	2020-10-11	11:22:00	autumn	lower	3	F	ID67	male	8.5	0.65	high	1439	NA	NA
1	24.9491	5716	10	2	B45397	2020-10-11	11:22:00	autumn	lower	3	F	ID67	male	8.5	0.65	high	1439	NA	NA
1	25.257	0	10	2	B45397	2020-10-11	11:22:00	autumn	lower	3	F	ID67	male	8.5	0.65	high	1439	NA	NA
1	25.6942	9244	10	2	B45397	2020-10-11	11:22:00	autumn	lower	3	F	ID67	male	8.5	0.65	high	1439	NA	NA
1	26.84	3098	10	2	B45397	2020-10-11	11:22:00	autumn	lower	3	F	ID67	male	8.5	0.65	high	1439	NA	NA
1	26.909	0	10	2	B45397	2020-10-11	11:22:00	autumn	lower	3	F	ID67	male	8.5	0.65	high	1439	NA	NA
1	27.3408	0	10	2	B45397	2020-10-11	11:22:00	autumn	lower	3	F	ID67	male	8.5	0.65	high	1439	NA	NA
1	28.1484	38241	10	2	B45397	2020-10-11	11:22:00	autumn	lower	3	F	ID67	male	8.5	0.65	high	1439	NA	NA
1	28.5666	2602	10	2	B45397	2020-10-11	11:22:00	autumn	lower	3	F	ID67	male	8.5	0.65	high	1439	NA	NA
1	28.8958	11585	10	2	B45397	2020-10-11	11:22:00	autumn	lower	3	F	ID67	male	8.5	0.65	high	1439	NA	NA
1	29.2588	0	10	2	B45397	2020-10-11	11:22:00	autumn	lower	3	F	ID67	male	8.5	0.65	high	1439	NA	NA
1	29.4497	0	10	2	B45397	2020-10-11	11:22:00	autumn	lower	3	F	ID67	male	8.5	0.65	high	1439	NA	NA
1	29.5196	22163	10	2	B45397	2020-10-11	11:22:00	autumn	lower	3	F	ID67	male	8.5	0.65	high	1439	NA	NA
1	30.0956	0	10	2	B45397	2020-10-11	11:22:00	autumn	lower	3	F	ID67	male	8.5	0.65	high	1439	NA	NA
1	30.3013	0	10	2	B45397	2020-10-11	11:22:00	autumn	lower	3	F	ID67	male	8.5	0.65	high	1439	NA	NA
1	30.418	1310	10	2	B45397	2020-10-11	11:22:00	autumn	lower	3	F	ID67	male	8.5	0.65	high	1439	NA	NA
1	30.4667	0	10	2	B45397	2020-10-11	11:22:00	autumn	lower	3	F	ID67	male	8.5	0.65	high	1439	NA	NA
1	30.6204	0	10	2	B45397	2020-10-11	11:22:00	autumn	lower	3	F	ID67	male	8.5	0.65	high	1439	NA	NA
1	30.8385	41932	10	2	B45397	2020-10-11	11:22:00	autumn	lower	3	F	ID67	male	8.5	0.65	high	1439	NA	NA
1	31.0187	0	10	2	B45397	2020-10-11	11:22:00	autumn	lower	3	F	ID67	male	8.5	0.65	high	1439	NA	NA
1	31.0532	0	10	2	B45397	2020-10-11	11:22:00	autumn	lower	3	F	ID67	male	8.5	0.65	high	1439	NA	NA
1	31.3368	8845	10	2	B45397	2020-10-11	11:22:00	autumn	lower	3	F	ID67	male	8.5	0.65	high	1439	NA	NA
1	31.797	0	10	2	B45397	2020-10-11	11:22:00	autumn	lower	3	F	ID67	male	8.5	0.65	high	1439	NA	NA
1	31.8606	0	10	2	B45397	2020-10-11	11:22:00	autumn	lower	3	F	ID67	male	8.5	0.65	high	1439	NA	NA
1	31.928	0	10	2	B45397	2020-10-11	11:22:00	autumn	lower	3	F	ID67	male	8.5	0.65	high	1439	NA	NA
1	31.9765	0	10	2	B45397	2020-10-11	11:22:00	autumn	lower	3	F	ID67	male	8.5	0.65	high	1439	NA	NA
1	32.333	0	10	2	B45397	2020-10-11	11:22:00	autumn	lower	3	F	ID67	male	8.5	0.65	high	1439	NA	NA
1	32.5874	0	10	2	B45397	2020-10-11	11:22:00	autumn	lower	3	F	ID67	male	8.5	0.65	high	1439	NA	NA
1	33.2279	0	10	2	B45397	2020-10-11	11:22:00	autumn	lower	3	F	ID67	male	8.5	0.65	high	1439	NA	NA
1	33.4601	0	10	2	B45397	2020-10-11	11:22:00	autumn	lower	3	F	ID67	male	8.5	0.65	high	1439	NA	NA
1	33.521	0	10	2	B45397	2020-10-11	11:22:00	autumn	lower	3	F	ID67	male	8.5	0.65	high	1439	NA	NA
1	33.6912	0	10	2	B45397	2020-10-11	11:22:00	autumn	lower	3	F	ID67	male	8.5	0.65	high	1439	NA	NA
1	33.7525	0	10	2	B45397	2020-10-11	11:22:00	autumn	lower	3	F	ID67	male	8.5	0.65	high	1439	NA	NA
1	33.8407	0	10	2	B45397	2020-10-11	11:22:00	autumn	lower	3	F	ID67	male	8.5	0.65	high	1439	NA	NA
1	34.3794	0	10	2	B45397	2020-10-11	11:22:00	autumn	lower	3	F	ID67	male	8.5	0.65	high	1439	NA	NA
1	34.7842	0	10	2	B45397	2020-10-11	11:22:00	autumn	lower	3	F	ID67	male	8.5	0.65	high	1439	NA	NA
1	34.8758	0	10	2	B45397	2020-10-11	11:22:00	autumn	lower	3	F	ID67	male	8.5	0.65	high	1439	NA	NA
1	35.155	0	10	2	B45397	2020-10-11	11:22:00	autumn	lower	3	F	ID67	male	8.5	0.65	high	1439	NA	NA
1	36.028	0	10	2	B45397	2020-10-11	11:22:00	autumn	lower	3	F	ID67	male	8.5	0.65	high	1439	NA	NA
1	36.238	0	10	2	B45397	2020-10-11	11:22:00	autumn	lower	3	F	ID67	male	8.5	0.65	high	1439	NA	NA
1	36.7344	0	10	2	B45397	2020-10-11	11:22:00	autumn	lower	3	F	ID67	male	8.5	0.65	high	1439	NA	NA
1	37.195	0	10	2	B45397	2020-10-11	11:22:00	autumn	lower	3	F	ID67	male	8.5	0.65	high	1439	NA	NA
1	37.4415	0	10	2	B45397	2020-10-11	11:22:00	autumn	lower	3	F	ID67	male	8.5	0.65	high	1439	NA	NA
1	37.5422	0	10	2	B45397	2020-10-11	11:22:00	autumn	lower	3	F	ID67	male	8.5	0.65	high	1439	NA	NA
1	37.8199	0	10	2	B45397	2020-10-11	11:22:00	autumn	lower	3	F	ID67	male	8.5	0.65	high	1439	NA	NA
1	37.8734	1268	10	2	B45397	2020-10-11	11:22:00	autumn	lower	3	F	ID67	male	8.5	0.65	high	1439	NA	NA
1	38.167	2962	10	2	B45397	2020-10-11	11:22:00	autumn	lower	3	F	ID67	male	8.5	0.65	high	1439	NA	NA
1	38.3264	0	10	2	B45397	2020-10-11	11:22:00	autumn	lower	3	F	ID67	male	8.5	0.65	high	1439	NA	NA
1	38.3465	0	10	2	B45397	2020-10-11	11:22:00	autumn	lower	3	F	ID67	male	8.5	0.65	high	1439	NA	NA
1	38.6552	0	10	2	B45397	2020-10-11	11:22:00	autumn	lower	3	F	ID67	male	8.5	0.65	high	1439	NA	NA
1	38.8008	0	10	2	B45397	2020-10-11	11:22:00	autumn	lower	3	F	ID67	male	8.5	0.65	high	1439	NA	NA
1	38.8543	0	10	2	B45397	2020-10-11	11:22:00	autumn	lower	3	F	ID67	male	8.5	0.65	high	1439	NA	NA
1	38.9822	0	10	2	B45397	2020-10-11	11:22:00	autumn	lower	3	F	ID67	male	8.5	0.65	high	1439	NA	NA
1	39.0968	0	10	2	B45397	2020-10-11	11:22:00	autumn	lower	3	F	ID67	male	8.5	0.65	high	1439	NA	NA
1	39.5734	0	10	2	B45397	2020-10-11	11:22:00	autumn	lower	3	F	ID67	male	8.5	0.65	high	1439	NA	NA
1	39.8791	0	10	2	B45397	2020-10-11	11:22:00	autumn	lower	3	F	ID67	male	8.5	0.65	high	1439	NA	NA
1	39.9385	0	10	2	B45397	2020-10-11	11:22:00	autumn	lower	3	F	ID67	male	8.5	0.65	high	1439	NA	NA
1	40.0082	0	10	2	B45397	2020-10-11	11:22:00	autumn	lower	3	F	ID67	male	8.5	0.65	high	1439	NA	NA
1	40.3803	0	10	2	B45397	2020-10-11	11:22:00	autumn	lower	3	F	ID67	male	8.5	0.65	high	1439	NA	NA
1	40.634	0	10	2	B45397	2020-10-11	11:22:00	autumn	lower	3	F	ID67	male	8.5	0.65	high	1439	NA	NA
1	40.7574	0	10	2	B45397	2020-10-11	11:22:00	autumn	lower	3	F	ID67	male	8.5	0.65	high	1439	NA	NA
1	40.8314	0	10	2	B45397	2020-10-11	11:22:00	autumn	lower	3	F	ID67	male	8.5	0.65	high	1439	NA	NA
1	41.0598	0	10	2	B45397	2020-10-11	11:22:00	autumn	lower	3	F	ID67	male	8.5	0.65	high	1439	NA	NA
1	41.1746	0	10	2	B45397	2020-10-11	11:22:00	autumn	lower	3	F	ID67	male	8.5	0.65	high	1439	NA	NA
1	41.249	0	10	2	B45397	2020-10-11	11:22:00	autumn	lower	3	F	ID67	male	8.5	0.65	high	1439	NA	NA
1	41.4111	0	10	2	B45397	2020-10-11	11:22:00	autumn	lower	3	F	ID67	male	8.5	0.65	high	1439	NA	NA
1	41.479	2449	10	2	B45397	2020-10-11	11:22:00	autumn	lower	3	F	ID67	male	8.5	0.65	high	1439	NA	NA
1	41.7004	0	10	2	B45397	2020-10-11	11:22:00	autumn	lower	3	F	ID67	male	8.5	0.65	high	1439	NA	NA
1	41.822	1361	10	2	B45397	2020-10-11	11:22:00	autumn	lower	3	F	ID67	male	8.5	0.65	high	1439	NA	NA
1	41.8995	0	10	2	B45397	2020-10-11	11:22:00	autumn	lower	3	F	ID67	male	8.5	0.65	high	1439	NA	NA
1	42.0725	4331	10	2	B45397	2020-10-11	11:22:00	autumn	lower	3	F	ID67	male	8.5	0.65	high	1439	NA	NA
1	42.2026	0	10	2	B45397	2020-10-11	11:22:00	autumn	lower	3	F	ID67	male	8.5	0.65	high	1439	NA	NA
1	42.246	0	10	2	B45397	2020-10-11	11:22:00	autumn	lower	3	F	ID67	male	8.5	0.65	high	1439	NA	NA
1	42.3144	1753	10	2	B45397	2020-10-11	11:22:00	autumn	lower	3	F	ID67	male	8.5	0.65	high	1439	NA	NA
1	42.323	3630	10	2	B45397	2020-10-11	11:22:00	autumn	lower	3	F	ID67	male	8.5	0.65	high	1439	NA	NA
1	42.5511	0	10	2	B45397	2020-10-11	11:22:00	autumn	lower	3	F	ID67	male	8.5	0.65	high	1439	NA	NA
1	42.6626	0	10	2	B45397	2020-10-11	11:22:00	autumn	lower	3	F	ID67	male	8.5	0.65	high	1439	NA	NA
1	43.002	0	10	2	B45397	2020-10-11	11:22:00	autumn	lower	3	F	ID67	male	8.5	0.65	high	1439	NA	NA
1	43.1275	0	10	2	B45397	2020-10-11	11:22:00	autumn	lower	3	F	ID67	male	8.5	0.65	high	1439	NA	NA
1	43.3092	0	10	2	B45397	2020-10-11	11:22:00	autumn	lower	3	F	ID67	male	8.5	0.65	high	1439	NA	NA
1	43.3909	0	10	2	B45397	2020-10-11	11:22:00	autumn	lower	3	F	ID67	male	8.5	0.65	high	1439	NA	NA
1	43.4635	0	10	2	B45397	2020-10-11	11:22:00	autumn	lower	3	F	ID67	male	8.5	0.65	high	1439	NA	NA
1	43.5175	0	10	2	B45397	2020-10-11	11:22:00	autumn	lower	3	F	ID67	male	8.5	0.65	high	1439	NA	NA
1	43.6981	0	10	2	B45397	2020-10-11	11:22:00	autumn	lower	3	F	ID67	male	8.5	0.65	high	1439	NA	NA
1	44.3488	0	10	2	B45397	2020-10-11	11:22:00	autumn	lower	3	F	ID67	male	8.5	0.65	high	1439	NA	NA
1	44.455	0	10	2	B45397	2020-10-11	11:22:00	autumn	lower	3	F	ID67	male	8.5	0.65	high	1439	NA	NA
1	44.4955	0	10	2	B45397	2020-10-11	11:22:00	autumn	lower	3	F	ID67	male	8.5	0.65	high	1439	NA	NA
1	44.8833	0	10	2	B45397	2020-10-11	11:22:00	autumn	lower	3	F	ID67	male	8.5	0.65	high	1439	NA	NA
1	45.244	0	10	2	B45397	2020-10-11	11:22:00	autumn	lower	3	F	ID67	male	8.5	0.65	high	1439	NA	NA
1	45.4495	2276	10	2	B45397	2020-10-11	11:22:00	autumn	lower	3	F	ID67	male	8.5	0.65	high	1439	NA	NA
1	45.5187	0	10	2	B45397	2020-10-11	11:22:00	autumn	lower	3	F	ID67	male	8.5	0.65	high	1439	NA	NA
1	45.8672	2220	10	2	B45397	2020-10-11	11:22:00	autumn	lower	3	F	ID67	male	8.5	0.65	high	1439	NA	NA
1	2.64015	66926	11	5	B43388	2020-10-11	16:42:00	autumn	lower	9	F	ID55	female	7.5	0.6	low	614	m10	NA
1	2.6805	0	11	5	B43388	2020-10-11	16:42:00	autumn	lower	9	F	ID55	female	7.5	0.6	low	614	m10	NA
1	2.9277	0	11	5	B43388	2020-10-11	16:42:00	autumn	lower	9	F	ID55	female	7.5	0.6	low	614	m10	NA
1	3.148	0	11	5	B43388	2020-10-11	16:42:00	autumn	lower	9	F	ID55	female	7.5	0.6	low	614	m10	NA
1	3.17935	0	11	5	B43388	2020-10-11	16:42:00	autumn	lower	9	F	ID55	female	7.5	0.6	low	614	m10	NA
1	3.28135	0	11	5	B43388	2020-10-11	16:42:00	autumn	lower	9	F	ID55	female	7.5	0.6	low	614	m10	NA
1	3.3133	0	11	5	B43388	2020-10-11	16:42:00	autumn	lower	9	F	ID55	female	7.5	0.6	low	614	m10	NA
1	3.55965	0	11	5	B43388	2020-10-11	16:42:00	autumn	lower	9	F	ID55	female	7.5	0.6	low	614	m10	NA
1	3.7408	0	11	5	B43388	2020-10-11	16:42:00	autumn	lower	9	F	ID55	female	7.5	0.6	low	614	m10	NA
1	3.9962	0	11	5	B43388	2020-10-11	16:42:00	autumn	lower	9	F	ID55	female	7.5	0.6	low	614	m10	NA
1	4.043	0	11	5	B43388	2020-10-11	16:42:00	autumn	lower	9	F	ID55	female	7.5	0.6	low	614	m10	NA
1	4.109	0	11	5	B43388	2020-10-11	16:42:00	autumn	lower	9	F	ID55	female	7.5	0.6	low	614	m10	NA
1	4.25865	50967	11	5	B43388	2020-10-11	16:42:00	autumn	lower	9	F	ID55	female	7.5	0.6	low	614	m10	NA
1	4.4445	10860	11	5	B43388	2020-10-11	16:42:00	autumn	lower	9	F	ID55	female	7.5	0.6	low	614	m10	NA
1	4.56155	0	11	5	B43388	2020-10-11	16:42:00	autumn	lower	9	F	ID55	female	7.5	0.6	low	614	m10	NA
1	4.6823	0	11	5	B43388	2020-10-11	16:42:00	autumn	lower	9	F	ID55	female	7.5	0.6	low	614	m10	NA
1	4.73015	0	11	5	B43388	2020-10-11	16:42:00	autumn	lower	9	F	ID55	female	7.5	0.6	low	614	m10	NA
1	4.8192	0	11	5	B43388	2020-10-11	16:42:00	autumn	lower	9	F	ID55	female	7.5	0.6	low	614	m10	NA
1	4.9295	0	11	5	B43388	2020-10-11	16:42:00	autumn	lower	9	F	ID55	female	7.5	0.6	low	614	m10	NA
1	4.93765	0	11	5	B43388	2020-10-11	16:42:00	autumn	lower	9	F	ID55	female	7.5	0.6	low	614	m10	NA
1	5.10665	0	11	5	B43388	2020-10-11	16:42:00	autumn	lower	9	F	ID55	female	7.5	0.6	low	614	m10	NA
1	5.12035	0	11	5	B43388	2020-10-11	16:42:00	autumn	lower	9	F	ID55	female	7.5	0.6	low	614	m10	NA
1	5.163	0	11	5	B43388	2020-10-11	16:42:00	autumn	lower	9	F	ID55	female	7.5	0.6	low	614	m10	NA
1	5.43265	0	11	5	B43388	2020-10-11	16:42:00	autumn	lower	9	F	ID55	female	7.5	0.6	low	614	m10	NA
1	6.36215	0	11	5	B43388	2020-10-11	16:42:00	autumn	lower	9	F	ID55	female	7.5	0.6	low	614	m10	NA
1	6.84115	0	11	5	B43388	2020-10-11	16:42:00	autumn	lower	9	F	ID55	female	7.5	0.6	low	614	m10	NA
1	6.88815	0	11	5	B43388	2020-10-11	16:42:00	autumn	lower	9	F	ID55	female	7.5	0.6	low	614	m10	NA
1	7.62735	0	11	5	B43388	2020-10-11	16:42:00	autumn	lower	9	F	ID55	female	7.5	0.6	low	614	m10	NA
1	7.95535	0	11	5	B43388	2020-10-11	16:42:00	autumn	lower	9	F	ID55	female	7.5	0.6	low	614	m10	NA
1	8.22935	9029	11	5	B43388	2020-10-11	16:42:00	autumn	lower	9	F	ID55	female	7.5	0.6	low	614	m10	NA
1	8.5327	0	11	5	B43388	2020-10-11	16:42:00	autumn	lower	9	F	ID55	female	7.5	0.6	low	614	m10	NA
1	8.63615	0	11	5	B43388	2020-10-11	16:42:00	autumn	lower	9	F	ID55	female	7.5	0.6	low	614	m10	NA
1	8.99465	0	11	5	B43388	2020-10-11	16:42:00	autumn	lower	9	F	ID55	female	7.5	0.6	low	614	m10	NA
1	9.076	0	11	5	B43388	2020-10-11	16:42:00	autumn	lower	9	F	ID55	female	7.5	0.6	low	614	m10	NA
1	9.084	6686	11	5	B43388	2020-10-11	16:42:00	autumn	lower	9	F	ID55	female	7.5	0.6	low	614	m10	NA
1	9.1205	0	11	5	B43388	2020-10-11	16:42:00	autumn	lower	9	F	ID55	female	7.5	0.6	low	614	m10	NA
1	9.198	7050	11	5	B43388	2020-10-11	16:42:00	autumn	lower	9	F	ID55	female	7.5	0.6	low	614	m10	NA
1	9.2527	0	11	5	B43388	2020-10-11	16:42:00	autumn	lower	9	F	ID55	female	7.5	0.6	low	614	m10	NA
1	9.4372	0	11	5	B43388	2020-10-11	16:42:00	autumn	lower	9	F	ID55	female	7.5	0.6	low	614	m10	NA
1	9.4923	0	11	5	B43388	2020-10-11	16:42:00	autumn	lower	9	F	ID55	female	7.5	0.6	low	614	m10	NA
1	9.5657	0	11	5	B43388	2020-10-11	16:42:00	autumn	lower	9	F	ID55	female	7.5	0.6	low	614	m10	NA
1	9.82465	0	11	5	B43388	2020-10-11	16:42:00	autumn	lower	9	F	ID55	female	7.5	0.6	low	614	m10	NA
1	10.0595	0	11	5	B43388	2020-10-11	16:42:00	autumn	lower	9	F	ID55	female	7.5	0.6	low	614	m10	NA
1	10.0745	0	11	5	B43388	2020-10-11	16:42:00	autumn	lower	9	F	ID55	female	7.5	0.6	low	614	m10	NA
1	10.3765	5896	11	5	B43388	2020-10-11	16:42:00	autumn	lower	9	F	ID55	female	7.5	0.6	low	614	m10	NA
1	10.495	1682	11	5	B43388	2020-10-11	16:42:00	autumn	lower	9	F	ID55	female	7.5	0.6	low	614	m10	NA
1	10.734	0	11	5	B43388	2020-10-11	16:42:00	autumn	lower	9	F	ID55	female	7.5	0.6	low	614	m10	NA
1	10.7735	0	11	5	B43388	2020-10-11	16:42:00	autumn	lower	9	F	ID55	female	7.5	0.6	low	614	m10	NA
1	10.841	0	11	5	B43388	2020-10-11	16:42:00	autumn	lower	9	F	ID55	female	7.5	0.6	low	614	m10	NA
1	11.1875	0	11	5	B43388	2020-10-11	16:42:00	autumn	lower	9	F	ID55	female	7.5	0.6	low	614	m10	NA
1	11.407	1561	11	5	B43388	2020-10-11	16:42:00	autumn	lower	9	F	ID55	female	7.5	0.6	low	614	m10	NA
1	11.4295	0	11	5	B43388	2020-10-11	16:42:00	autumn	lower	9	F	ID55	female	7.5	0.6	low	614	m10	NA
1	13.114	0	11	5	B43388	2020-10-11	16:42:00	autumn	lower	9	F	ID55	female	7.5	0.6	low	614	m10	NA
1	13.1815	2993	11	5	B43388	2020-10-11	16:42:00	autumn	lower	9	F	ID55	female	7.5	0.6	low	614	m10	NA
1	13.2275	0	11	5	B43388	2020-10-11	16:42:00	autumn	lower	9	F	ID55	female	7.5	0.6	low	614	m10	NA
1	13.3805	0	11	5	B43388	2020-10-11	16:42:00	autumn	lower	9	F	ID55	female	7.5	0.6	low	614	m10	NA
1	13.577	0	11	5	B43388	2020-10-11	16:42:00	autumn	lower	9	F	ID55	female	7.5	0.6	low	614	m10	NA
1	13.813	3315	11	5	B43388	2020-10-11	16:42:00	autumn	lower	9	F	ID55	female	7.5	0.6	low	614	m10	NA
1	14.1931	2221	11	5	B43388	2020-10-11	16:42:00	autumn	lower	9	F	ID55	female	7.5	0.6	low	614	m10	NA
1	14.858	1423	11	5	B43388	2020-10-11	16:42:00	autumn	lower	9	F	ID55	female	7.5	0.6	low	614	m10	NA
1	15.2193	0	11	5	B43388	2020-10-11	16:42:00	autumn	lower	9	F	ID55	female	7.5	0.6	low	614	m10	NA
1	15.4096	0	11	5	B43388	2020-10-11	16:42:00	autumn	lower	9	F	ID55	female	7.5	0.6	low	614	m10	NA
1	15.5358	5969	11	5	B43388	2020-10-11	16:42:00	autumn	lower	9	F	ID55	female	7.5	0.6	low	614	m10	NA
1	15.5844	0	11	5	B43388	2020-10-11	16:42:00	autumn	lower	9	F	ID55	female	7.5	0.6	low	614	m10	NA
1	15.8445	0	11	5	B43388	2020-10-11	16:42:00	autumn	lower	9	F	ID55	female	7.5	0.6	low	614	m10	NA
1	16.2885	0	11	5	B43388	2020-10-11	16:42:00	autumn	lower	9	F	ID55	female	7.5	0.6	low	614	m10	NA
1	16.3185	0	11	5	B43388	2020-10-11	16:42:00	autumn	lower	9	F	ID55	female	7.5	0.6	low	614	m10	NA
1	16.4007	0	11	5	B43388	2020-10-11	16:42:00	autumn	lower	9	F	ID55	female	7.5	0.6	low	614	m10	NA
1	17.5489	0	11	5	B43388	2020-10-11	16:42:00	autumn	lower	9	F	ID55	female	7.5	0.6	low	614	m10	NA
1	17.6815	0	11	5	B43388	2020-10-11	16:42:00	autumn	lower	9	F	ID55	female	7.5	0.6	low	614	m10	NA
1	17.7265	0	11	5	B43388	2020-10-11	16:42:00	autumn	lower	9	F	ID55	female	7.5	0.6	low	614	m10	NA
1	18.2172	0	11	5	B43388	2020-10-11	16:42:00	autumn	lower	9	F	ID55	female	7.5	0.6	low	614	m10	NA
1	19.0175	0	11	5	B43388	2020-10-11	16:42:00	autumn	lower	9	F	ID55	female	7.5	0.6	low	614	m10	NA
1	19.1263	0	11	5	B43388	2020-10-11	16:42:00	autumn	lower	9	F	ID55	female	7.5	0.6	low	614	m10	NA
1	19.24	0	11	5	B43388	2020-10-11	16:42:00	autumn	lower	9	F	ID55	female	7.5	0.6	low	614	m10	NA
1	19.4772	0	11	5	B43388	2020-10-11	16:42:00	autumn	lower	9	F	ID55	female	7.5	0.6	low	614	m10	NA
1	19.4974	7341	11	5	B43388	2020-10-11	16:42:00	autumn	lower	9	F	ID55	female	7.5	0.6	low	614	m10	NA
1	19.7497	0	11	5	B43388	2020-10-11	16:42:00	autumn	lower	9	F	ID55	female	7.5	0.6	low	614	m10	NA
1	19.7886	2559	11	5	B43388	2020-10-11	16:42:00	autumn	lower	9	F	ID55	female	7.5	0.6	low	614	m10	NA
1	19.7943	2438	11	5	B43388	2020-10-11	16:42:00	autumn	lower	9	F	ID55	female	7.5	0.6	low	614	m10	NA
1	19.9023	3309	11	5	B43388	2020-10-11	16:42:00	autumn	lower	9	F	ID55	female	7.5	0.6	low	614	m10	NA
1	20.1007	0	11	5	B43388	2020-10-11	16:42:00	autumn	lower	9	F	ID55	female	7.5	0.6	low	614	m10	NA
1	20.854	0	11	5	B43388	2020-10-11	16:42:00	autumn	lower	9	F	ID55	female	7.5	0.6	low	614	m10	NA
1	20.9126	0	11	5	B43388	2020-10-11	16:42:00	autumn	lower	9	F	ID55	female	7.5	0.6	low	614	m10	NA
1	21.2755	0	11	5	B43388	2020-10-11	16:42:00	autumn	lower	9	F	ID55	female	7.5	0.6	low	614	m10	NA
1	21.5995	0	11	5	B43388	2020-10-11	16:42:00	autumn	lower	9	F	ID55	female	7.5	0.6	low	614	m10	NA
1	21.8573	0	11	5	B43388	2020-10-11	16:42:00	autumn	lower	9	F	ID55	female	7.5	0.6	low	614	m10	NA
1	22.3485	0	11	5	B43388	2020-10-11	16:42:00	autumn	lower	9	F	ID55	female	7.5	0.6	low	614	m10	NA
1	22.8659	0	11	5	B43388	2020-10-11	16:42:00	autumn	lower	9	F	ID55	female	7.5	0.6	low	614	m10	NA
1	23.5033	0	11	5	B43388	2020-10-11	16:42:00	autumn	lower	9	F	ID55	female	7.5	0.6	low	614	m10	NA
1	24.5052	0	11	5	B43388	2020-10-11	16:42:00	autumn	lower	9	F	ID55	female	7.5	0.6	low	614	m10	NA
1	24.6688	26899	11	5	B43388	2020-10-11	16:42:00	autumn	lower	9	F	ID55	female	7.5	0.6	low	614	m10	NA
1	24.9491	2122	11	5	B43388	2020-10-11	16:42:00	autumn	lower	9	F	ID55	female	7.5	0.6	low	614	m10	NA
1	25.257	0	11	5	B43388	2020-10-11	16:42:00	autumn	lower	9	F	ID55	female	7.5	0.6	low	614	m10	NA
1	25.6942	0	11	5	B43388	2020-10-11	16:42:00	autumn	lower	9	F	ID55	female	7.5	0.6	low	614	m10	NA
1	26.84	2269	11	5	B43388	2020-10-11	16:42:00	autumn	lower	9	F	ID55	female	7.5	0.6	low	614	m10	NA
1	26.909	0	11	5	B43388	2020-10-11	16:42:00	autumn	lower	9	F	ID55	female	7.5	0.6	low	614	m10	NA
1	27.3408	0	11	5	B43388	2020-10-11	16:42:00	autumn	lower	9	F	ID55	female	7.5	0.6	low	614	m10	NA
1	28.1484	0	11	5	B43388	2020-10-11	16:42:00	autumn	lower	9	F	ID55	female	7.5	0.6	low	614	m10	NA
1	28.5666	1517	11	5	B43388	2020-10-11	16:42:00	autumn	lower	9	F	ID55	female	7.5	0.6	low	614	m10	NA
1	28.8958	3591	11	5	B43388	2020-10-11	16:42:00	autumn	lower	9	F	ID55	female	7.5	0.6	low	614	m10	NA
1	29.2588	0	11	5	B43388	2020-10-11	16:42:00	autumn	lower	9	F	ID55	female	7.5	0.6	low	614	m10	NA
1	29.4497	0	11	5	B43388	2020-10-11	16:42:00	autumn	lower	9	F	ID55	female	7.5	0.6	low	614	m10	NA
1	29.5196	38621	11	5	B43388	2020-10-11	16:42:00	autumn	lower	9	F	ID55	female	7.5	0.6	low	614	m10	NA
1	30.0956	0	11	5	B43388	2020-10-11	16:42:00	autumn	lower	9	F	ID55	female	7.5	0.6	low	614	m10	NA
1	30.3013	0	11	5	B43388	2020-10-11	16:42:00	autumn	lower	9	F	ID55	female	7.5	0.6	low	614	m10	NA
1	30.418	0	11	5	B43388	2020-10-11	16:42:00	autumn	lower	9	F	ID55	female	7.5	0.6	low	614	m10	NA
1	30.4667	0	11	5	B43388	2020-10-11	16:42:00	autumn	lower	9	F	ID55	female	7.5	0.6	low	614	m10	NA
1	30.6204	0	11	5	B43388	2020-10-11	16:42:00	autumn	lower	9	F	ID55	female	7.5	0.6	low	614	m10	NA
1	30.8385	7251	11	5	B43388	2020-10-11	16:42:00	autumn	lower	9	F	ID55	female	7.5	0.6	low	614	m10	NA
1	31.0187	0	11	5	B43388	2020-10-11	16:42:00	autumn	lower	9	F	ID55	female	7.5	0.6	low	614	m10	NA
1	31.0532	0	11	5	B43388	2020-10-11	16:42:00	autumn	lower	9	F	ID55	female	7.5	0.6	low	614	m10	NA
1	31.3368	2135	11	5	B43388	2020-10-11	16:42:00	autumn	lower	9	F	ID55	female	7.5	0.6	low	614	m10	NA
1	31.797	0	11	5	B43388	2020-10-11	16:42:00	autumn	lower	9	F	ID55	female	7.5	0.6	low	614	m10	NA
1	31.8606	0	11	5	B43388	2020-10-11	16:42:00	autumn	lower	9	F	ID55	female	7.5	0.6	low	614	m10	NA
1	31.928	0	11	5	B43388	2020-10-11	16:42:00	autumn	lower	9	F	ID55	female	7.5	0.6	low	614	m10	NA
1	31.9765	0	11	5	B43388	2020-10-11	16:42:00	autumn	lower	9	F	ID55	female	7.5	0.6	low	614	m10	NA
1	32.333	0	11	5	B43388	2020-10-11	16:42:00	autumn	lower	9	F	ID55	female	7.5	0.6	low	614	m10	NA
1	32.5874	0	11	5	B43388	2020-10-11	16:42:00	autumn	lower	9	F	ID55	female	7.5	0.6	low	614	m10	NA
1	33.2279	0	11	5	B43388	2020-10-11	16:42:00	autumn	lower	9	F	ID55	female	7.5	0.6	low	614	m10	NA
1	33.4601	0	11	5	B43388	2020-10-11	16:42:00	autumn	lower	9	F	ID55	female	7.5	0.6	low	614	m10	NA
1	33.521	0	11	5	B43388	2020-10-11	16:42:00	autumn	lower	9	F	ID55	female	7.5	0.6	low	614	m10	NA
1	33.6912	0	11	5	B43388	2020-10-11	16:42:00	autumn	lower	9	F	ID55	female	7.5	0.6	low	614	m10	NA
1	33.7525	0	11	5	B43388	2020-10-11	16:42:00	autumn	lower	9	F	ID55	female	7.5	0.6	low	614	m10	NA
1	33.8407	0	11	5	B43388	2020-10-11	16:42:00	autumn	lower	9	F	ID55	female	7.5	0.6	low	614	m10	NA
1	34.3794	0	11	5	B43388	2020-10-11	16:42:00	autumn	lower	9	F	ID55	female	7.5	0.6	low	614	m10	NA
1	34.7842	0	11	5	B43388	2020-10-11	16:42:00	autumn	lower	9	F	ID55	female	7.5	0.6	low	614	m10	NA
1	34.8758	0	11	5	B43388	2020-10-11	16:42:00	autumn	lower	9	F	ID55	female	7.5	0.6	low	614	m10	NA
1	35.155	0	11	5	B43388	2020-10-11	16:42:00	autumn	lower	9	F	ID55	female	7.5	0.6	low	614	m10	NA
1	36.028	0	11	5	B43388	2020-10-11	16:42:00	autumn	lower	9	F	ID55	female	7.5	0.6	low	614	m10	NA
1	36.238	0	11	5	B43388	2020-10-11	16:42:00	autumn	lower	9	F	ID55	female	7.5	0.6	low	614	m10	NA
1	36.7344	0	11	5	B43388	2020-10-11	16:42:00	autumn	lower	9	F	ID55	female	7.5	0.6	low	614	m10	NA
1	37.195	0	11	5	B43388	2020-10-11	16:42:00	autumn	lower	9	F	ID55	female	7.5	0.6	low	614	m10	NA
1	37.4415	0	11	5	B43388	2020-10-11	16:42:00	autumn	lower	9	F	ID55	female	7.5	0.6	low	614	m10	NA
1	37.5422	0	11	5	B43388	2020-10-11	16:42:00	autumn	lower	9	F	ID55	female	7.5	0.6	low	614	m10	NA
1	37.8199	0	11	5	B43388	2020-10-11	16:42:00	autumn	lower	9	F	ID55	female	7.5	0.6	low	614	m10	NA
1	37.8734	0	11	5	B43388	2020-10-11	16:42:00	autumn	lower	9	F	ID55	female	7.5	0.6	low	614	m10	NA
1	38.167	0	11	5	B43388	2020-10-11	16:42:00	autumn	lower	9	F	ID55	female	7.5	0.6	low	614	m10	NA
1	38.3264	0	11	5	B43388	2020-10-11	16:42:00	autumn	lower	9	F	ID55	female	7.5	0.6	low	614	m10	NA
1	38.3465	0	11	5	B43388	2020-10-11	16:42:00	autumn	lower	9	F	ID55	female	7.5	0.6	low	614	m10	NA
1	38.6552	0	11	5	B43388	2020-10-11	16:42:00	autumn	lower	9	F	ID55	female	7.5	0.6	low	614	m10	NA
1	38.8008	0	11	5	B43388	2020-10-11	16:42:00	autumn	lower	9	F	ID55	female	7.5	0.6	low	614	m10	NA
1	38.8543	0	11	5	B43388	2020-10-11	16:42:00	autumn	lower	9	F	ID55	female	7.5	0.6	low	614	m10	NA
1	38.9822	0	11	5	B43388	2020-10-11	16:42:00	autumn	lower	9	F	ID55	female	7.5	0.6	low	614	m10	NA
1	39.0968	0	11	5	B43388	2020-10-11	16:42:00	autumn	lower	9	F	ID55	female	7.5	0.6	low	614	m10	NA
1	39.5734	0	11	5	B43388	2020-10-11	16:42:00	autumn	lower	9	F	ID55	female	7.5	0.6	low	614	m10	NA
1	39.8791	0	11	5	B43388	2020-10-11	16:42:00	autumn	lower	9	F	ID55	female	7.5	0.6	low	614	m10	NA
1	39.9385	0	11	5	B43388	2020-10-11	16:42:00	autumn	lower	9	F	ID55	female	7.5	0.6	low	614	m10	NA
1	40.0082	1755	11	5	B43388	2020-10-11	16:42:00	autumn	lower	9	F	ID55	female	7.5	0.6	low	614	m10	NA
1	40.3803	0	11	5	B43388	2020-10-11	16:42:00	autumn	lower	9	F	ID55	female	7.5	0.6	low	614	m10	NA
1	40.634	0	11	5	B43388	2020-10-11	16:42:00	autumn	lower	9	F	ID55	female	7.5	0.6	low	614	m10	NA
1	40.7574	0	11	5	B43388	2020-10-11	16:42:00	autumn	lower	9	F	ID55	female	7.5	0.6	low	614	m10	NA
1	40.8314	0	11	5	B43388	2020-10-11	16:42:00	autumn	lower	9	F	ID55	female	7.5	0.6	low	614	m10	NA
1	41.0598	0	11	5	B43388	2020-10-11	16:42:00	autumn	lower	9	F	ID55	female	7.5	0.6	low	614	m10	NA
1	41.1746	2498	11	5	B43388	2020-10-11	16:42:00	autumn	lower	9	F	ID55	female	7.5	0.6	low	614	m10	NA
1	41.249	1339	11	5	B43388	2020-10-11	16:42:00	autumn	lower	9	F	ID55	female	7.5	0.6	low	614	m10	NA
1	41.4111	0	11	5	B43388	2020-10-11	16:42:00	autumn	lower	9	F	ID55	female	7.5	0.6	low	614	m10	NA
1	41.479	0	11	5	B43388	2020-10-11	16:42:00	autumn	lower	9	F	ID55	female	7.5	0.6	low	614	m10	NA
1	41.7004	0	11	5	B43388	2020-10-11	16:42:00	autumn	lower	9	F	ID55	female	7.5	0.6	low	614	m10	NA
1	41.822	0	11	5	B43388	2020-10-11	16:42:00	autumn	lower	9	F	ID55	female	7.5	0.6	low	614	m10	NA
1	41.8995	0	11	5	B43388	2020-10-11	16:42:00	autumn	lower	9	F	ID55	female	7.5	0.6	low	614	m10	NA
1	42.0725	0	11	5	B43388	2020-10-11	16:42:00	autumn	lower	9	F	ID55	female	7.5	0.6	low	614	m10	NA
1	42.2026	0	11	5	B43388	2020-10-11	16:42:00	autumn	lower	9	F	ID55	female	7.5	0.6	low	614	m10	NA
1	42.246	0	11	5	B43388	2020-10-11	16:42:00	autumn	lower	9	F	ID55	female	7.5	0.6	low	614	m10	NA
1	42.3144	0	11	5	B43388	2020-10-11	16:42:00	autumn	lower	9	F	ID55	female	7.5	0.6	low	614	m10	NA
1	42.323	1388	11	5	B43388	2020-10-11	16:42:00	autumn	lower	9	F	ID55	female	7.5	0.6	low	614	m10	NA
1	42.5511	0	11	5	B43388	2020-10-11	16:42:00	autumn	lower	9	F	ID55	female	7.5	0.6	low	614	m10	NA
1	42.6626	1219	11	5	B43388	2020-10-11	16:42:00	autumn	lower	9	F	ID55	female	7.5	0.6	low	614	m10	NA
1	43.002	0	11	5	B43388	2020-10-11	16:42:00	autumn	lower	9	F	ID55	female	7.5	0.6	low	614	m10	NA
1	43.1275	0	11	5	B43388	2020-10-11	16:42:00	autumn	lower	9	F	ID55	female	7.5	0.6	low	614	m10	NA
1	43.3092	2541	11	5	B43388	2020-10-11	16:42:00	autumn	lower	9	F	ID55	female	7.5	0.6	low	614	m10	NA
1	43.3909	0	11	5	B43388	2020-10-11	16:42:00	autumn	lower	9	F	ID55	female	7.5	0.6	low	614	m10	NA
1	43.4635	0	11	5	B43388	2020-10-11	16:42:00	autumn	lower	9	F	ID55	female	7.5	0.6	low	614	m10	NA
1	43.5175	0	11	5	B43388	2020-10-11	16:42:00	autumn	lower	9	F	ID55	female	7.5	0.6	low	614	m10	NA
1	43.6981	0	11	5	B43388	2020-10-11	16:42:00	autumn	lower	9	F	ID55	female	7.5	0.6	low	614	m10	NA
1	44.3488	1437	11	5	B43388	2020-10-11	16:42:00	autumn	lower	9	F	ID55	female	7.5	0.6	low	614	m10	NA
1	44.455	1254	11	5	B43388	2020-10-11	16:42:00	autumn	lower	9	F	ID55	female	7.5	0.6	low	614	m10	NA
1	44.4955	0	11	5	B43388	2020-10-11	16:42:00	autumn	lower	9	F	ID55	female	7.5	0.6	low	614	m10	NA
1	44.8833	0	11	5	B43388	2020-10-11	16:42:00	autumn	lower	9	F	ID55	female	7.5	0.6	low	614	m10	NA
1	45.244	0	11	5	B43388	2020-10-11	16:42:00	autumn	lower	9	F	ID55	female	7.5	0.6	low	614	m10	NA
1	45.4495	0	11	5	B43388	2020-10-11	16:42:00	autumn	lower	9	F	ID55	female	7.5	0.6	low	614	m10	NA
1	45.5187	0	11	5	B43388	2020-10-11	16:42:00	autumn	lower	9	F	ID55	female	7.5	0.6	low	614	m10	NA
1	45.8672	3552	11	5	B43388	2020-10-11	16:42:00	autumn	lower	9	F	ID55	female	7.5	0.6	low	614	m10	NA
1	2.64015	41782	12	2	B45378	2020-10-13	08:37:00	autumn	mixed	6.5	F	ID58	female	5.5	0.5	high	1681	m1	p8
1	2.6805	0	12	2	B45378	2020-10-13	08:37:00	autumn	mixed	6.5	F	ID58	female	5.5	0.5	high	1681	m1	p8
1	2.9277	0	12	2	B45378	2020-10-13	08:37:00	autumn	mixed	6.5	F	ID58	female	5.5	0.5	high	1681	m1	p8
1	3.148	0	12	2	B45378	2020-10-13	08:37:00	autumn	mixed	6.5	F	ID58	female	5.5	0.5	high	1681	m1	p8
1	3.17935	0	12	2	B45378	2020-10-13	08:37:00	autumn	mixed	6.5	F	ID58	female	5.5	0.5	high	1681	m1	p8
1	3.28135	0	12	2	B45378	2020-10-13	08:37:00	autumn	mixed	6.5	F	ID58	female	5.5	0.5	high	1681	m1	p8
1	3.3133	0	12	2	B45378	2020-10-13	08:37:00	autumn	mixed	6.5	F	ID58	female	5.5	0.5	high	1681	m1	p8
1	3.55965	0	12	2	B45378	2020-10-13	08:37:00	autumn	mixed	6.5	F	ID58	female	5.5	0.5	high	1681	m1	p8
1	3.7408	0	12	2	B45378	2020-10-13	08:37:00	autumn	mixed	6.5	F	ID58	female	5.5	0.5	high	1681	m1	p8
1	3.9962	0	12	2	B45378	2020-10-13	08:37:00	autumn	mixed	6.5	F	ID58	female	5.5	0.5	high	1681	m1	p8
1	4.043	0	12	2	B45378	2020-10-13	08:37:00	autumn	mixed	6.5	F	ID58	female	5.5	0.5	high	1681	m1	p8
1	4.109	0	12	2	B45378	2020-10-13	08:37:00	autumn	mixed	6.5	F	ID58	female	5.5	0.5	high	1681	m1	p8
1	4.25865	31986	12	2	B45378	2020-10-13	08:37:00	autumn	mixed	6.5	F	ID58	female	5.5	0.5	high	1681	m1	p8
1	4.4445	6863	12	2	B45378	2020-10-13	08:37:00	autumn	mixed	6.5	F	ID58	female	5.5	0.5	high	1681	m1	p8
1	4.56155	9174	12	2	B45378	2020-10-13	08:37:00	autumn	mixed	6.5	F	ID58	female	5.5	0.5	high	1681	m1	p8
1	4.6823	0	12	2	B45378	2020-10-13	08:37:00	autumn	mixed	6.5	F	ID58	female	5.5	0.5	high	1681	m1	p8
1	4.73015	0	12	2	B45378	2020-10-13	08:37:00	autumn	mixed	6.5	F	ID58	female	5.5	0.5	high	1681	m1	p8
1	4.8192	0	12	2	B45378	2020-10-13	08:37:00	autumn	mixed	6.5	F	ID58	female	5.5	0.5	high	1681	m1	p8
1	4.9295	0	12	2	B45378	2020-10-13	08:37:00	autumn	mixed	6.5	F	ID58	female	5.5	0.5	high	1681	m1	p8
1	4.93765	0	12	2	B45378	2020-10-13	08:37:00	autumn	mixed	6.5	F	ID58	female	5.5	0.5	high	1681	m1	p8
1	5.10665	0	12	2	B45378	2020-10-13	08:37:00	autumn	mixed	6.5	F	ID58	female	5.5	0.5	high	1681	m1	p8
1	5.12035	0	12	2	B45378	2020-10-13	08:37:00	autumn	mixed	6.5	F	ID58	female	5.5	0.5	high	1681	m1	p8
1	5.163	0	12	2	B45378	2020-10-13	08:37:00	autumn	mixed	6.5	F	ID58	female	5.5	0.5	high	1681	m1	p8
1	5.43265	0	12	2	B45378	2020-10-13	08:37:00	autumn	mixed	6.5	F	ID58	female	5.5	0.5	high	1681	m1	p8
1	6.36215	0	12	2	B45378	2020-10-13	08:37:00	autumn	mixed	6.5	F	ID58	female	5.5	0.5	high	1681	m1	p8
1	6.84115	0	12	2	B45378	2020-10-13	08:37:00	autumn	mixed	6.5	F	ID58	female	5.5	0.5	high	1681	m1	p8
1	6.88815	0	12	2	B45378	2020-10-13	08:37:00	autumn	mixed	6.5	F	ID58	female	5.5	0.5	high	1681	m1	p8
1	7.62735	0	12	2	B45378	2020-10-13	08:37:00	autumn	mixed	6.5	F	ID58	female	5.5	0.5	high	1681	m1	p8
1	7.95535	1058	12	2	B45378	2020-10-13	08:37:00	autumn	mixed	6.5	F	ID58	female	5.5	0.5	high	1681	m1	p8
1	8.22935	1463	12	2	B45378	2020-10-13	08:37:00	autumn	mixed	6.5	F	ID58	female	5.5	0.5	high	1681	m1	p8
1	8.5327	0	12	2	B45378	2020-10-13	08:37:00	autumn	mixed	6.5	F	ID58	female	5.5	0.5	high	1681	m1	p8
1	8.63615	1024	12	2	B45378	2020-10-13	08:37:00	autumn	mixed	6.5	F	ID58	female	5.5	0.5	high	1681	m1	p8
1	8.99465	0	12	2	B45378	2020-10-13	08:37:00	autumn	mixed	6.5	F	ID58	female	5.5	0.5	high	1681	m1	p8
1	9.076	3148	12	2	B45378	2020-10-13	08:37:00	autumn	mixed	6.5	F	ID58	female	5.5	0.5	high	1681	m1	p8
1	9.084	4512	12	2	B45378	2020-10-13	08:37:00	autumn	mixed	6.5	F	ID58	female	5.5	0.5	high	1681	m1	p8
1	9.1205	0	12	2	B45378	2020-10-13	08:37:00	autumn	mixed	6.5	F	ID58	female	5.5	0.5	high	1681	m1	p8
1	9.198	1814	12	2	B45378	2020-10-13	08:37:00	autumn	mixed	6.5	F	ID58	female	5.5	0.5	high	1681	m1	p8
1	9.2527	1260	12	2	B45378	2020-10-13	08:37:00	autumn	mixed	6.5	F	ID58	female	5.5	0.5	high	1681	m1	p8
1	9.4372	0	12	2	B45378	2020-10-13	08:37:00	autumn	mixed	6.5	F	ID58	female	5.5	0.5	high	1681	m1	p8
1	9.4923	0	12	2	B45378	2020-10-13	08:37:00	autumn	mixed	6.5	F	ID58	female	5.5	0.5	high	1681	m1	p8
1	9.5657	0	12	2	B45378	2020-10-13	08:37:00	autumn	mixed	6.5	F	ID58	female	5.5	0.5	high	1681	m1	p8
1	9.82465	0	12	2	B45378	2020-10-13	08:37:00	autumn	mixed	6.5	F	ID58	female	5.5	0.5	high	1681	m1	p8
1	10.0595	0	12	2	B45378	2020-10-13	08:37:00	autumn	mixed	6.5	F	ID58	female	5.5	0.5	high	1681	m1	p8
1	10.0745	0	12	2	B45378	2020-10-13	08:37:00	autumn	mixed	6.5	F	ID58	female	5.5	0.5	high	1681	m1	p8
1	10.3765	9518	12	2	B45378	2020-10-13	08:37:00	autumn	mixed	6.5	F	ID58	female	5.5	0.5	high	1681	m1	p8
1	10.495	0	12	2	B45378	2020-10-13	08:37:00	autumn	mixed	6.5	F	ID58	female	5.5	0.5	high	1681	m1	p8
1	10.734	0	12	2	B45378	2020-10-13	08:37:00	autumn	mixed	6.5	F	ID58	female	5.5	0.5	high	1681	m1	p8
1	10.7735	0	12	2	B45378	2020-10-13	08:37:00	autumn	mixed	6.5	F	ID58	female	5.5	0.5	high	1681	m1	p8
1	10.841	0	12	2	B45378	2020-10-13	08:37:00	autumn	mixed	6.5	F	ID58	female	5.5	0.5	high	1681	m1	p8
1	11.1875	0	12	2	B45378	2020-10-13	08:37:00	autumn	mixed	6.5	F	ID58	female	5.5	0.5	high	1681	m1	p8
1	11.407	0	12	2	B45378	2020-10-13	08:37:00	autumn	mixed	6.5	F	ID58	female	5.5	0.5	high	1681	m1	p8
1	11.4295	0	12	2	B45378	2020-10-13	08:37:00	autumn	mixed	6.5	F	ID58	female	5.5	0.5	high	1681	m1	p8
1	13.114	0	12	2	B45378	2020-10-13	08:37:00	autumn	mixed	6.5	F	ID58	female	5.5	0.5	high	1681	m1	p8
1	13.1815	0	12	2	B45378	2020-10-13	08:37:00	autumn	mixed	6.5	F	ID58	female	5.5	0.5	high	1681	m1	p8
1	13.2275	78403	12	2	B45378	2020-10-13	08:37:00	autumn	mixed	6.5	F	ID58	female	5.5	0.5	high	1681	m1	p8
1	13.3805	0	12	2	B45378	2020-10-13	08:37:00	autumn	mixed	6.5	F	ID58	female	5.5	0.5	high	1681	m1	p8
1	13.577	0	12	2	B45378	2020-10-13	08:37:00	autumn	mixed	6.5	F	ID58	female	5.5	0.5	high	1681	m1	p8
1	13.813	4712	12	2	B45378	2020-10-13	08:37:00	autumn	mixed	6.5	F	ID58	female	5.5	0.5	high	1681	m1	p8
1	14.1931	3584	12	2	B45378	2020-10-13	08:37:00	autumn	mixed	6.5	F	ID58	female	5.5	0.5	high	1681	m1	p8
1	14.858	0	12	2	B45378	2020-10-13	08:37:00	autumn	mixed	6.5	F	ID58	female	5.5	0.5	high	1681	m1	p8
1	15.2193	0	12	2	B45378	2020-10-13	08:37:00	autumn	mixed	6.5	F	ID58	female	5.5	0.5	high	1681	m1	p8
1	15.4096	0	12	2	B45378	2020-10-13	08:37:00	autumn	mixed	6.5	F	ID58	female	5.5	0.5	high	1681	m1	p8
1	15.5358	0	12	2	B45378	2020-10-13	08:37:00	autumn	mixed	6.5	F	ID58	female	5.5	0.5	high	1681	m1	p8
1	15.5844	0	12	2	B45378	2020-10-13	08:37:00	autumn	mixed	6.5	F	ID58	female	5.5	0.5	high	1681	m1	p8
1	15.8445	0	12	2	B45378	2020-10-13	08:37:00	autumn	mixed	6.5	F	ID58	female	5.5	0.5	high	1681	m1	p8
1	16.2885	1544	12	2	B45378	2020-10-13	08:37:00	autumn	mixed	6.5	F	ID58	female	5.5	0.5	high	1681	m1	p8
1	16.3185	0	12	2	B45378	2020-10-13	08:37:00	autumn	mixed	6.5	F	ID58	female	5.5	0.5	high	1681	m1	p8
1	16.4007	0	12	2	B45378	2020-10-13	08:37:00	autumn	mixed	6.5	F	ID58	female	5.5	0.5	high	1681	m1	p8
1	17.5489	0	12	2	B45378	2020-10-13	08:37:00	autumn	mixed	6.5	F	ID58	female	5.5	0.5	high	1681	m1	p8
1	17.6815	6498	12	2	B45378	2020-10-13	08:37:00	autumn	mixed	6.5	F	ID58	female	5.5	0.5	high	1681	m1	p8
1	17.7265	0	12	2	B45378	2020-10-13	08:37:00	autumn	mixed	6.5	F	ID58	female	5.5	0.5	high	1681	m1	p8
1	18.2172	0	12	2	B45378	2020-10-13	08:37:00	autumn	mixed	6.5	F	ID58	female	5.5	0.5	high	1681	m1	p8
1	19.0175	0	12	2	B45378	2020-10-13	08:37:00	autumn	mixed	6.5	F	ID58	female	5.5	0.5	high	1681	m1	p8
1	19.1263	0	12	2	B45378	2020-10-13	08:37:00	autumn	mixed	6.5	F	ID58	female	5.5	0.5	high	1681	m1	p8
1	19.24	52465	12	2	B45378	2020-10-13	08:37:00	autumn	mixed	6.5	F	ID58	female	5.5	0.5	high	1681	m1	p8
1	19.4772	0	12	2	B45378	2020-10-13	08:37:00	autumn	mixed	6.5	F	ID58	female	5.5	0.5	high	1681	m1	p8
1	19.4974	27346	12	2	B45378	2020-10-13	08:37:00	autumn	mixed	6.5	F	ID58	female	5.5	0.5	high	1681	m1	p8
1	19.7497	1224	12	2	B45378	2020-10-13	08:37:00	autumn	mixed	6.5	F	ID58	female	5.5	0.5	high	1681	m1	p8
1	19.7886	0	12	2	B45378	2020-10-13	08:37:00	autumn	mixed	6.5	F	ID58	female	5.5	0.5	high	1681	m1	p8
1	19.7943	0	12	2	B45378	2020-10-13	08:37:00	autumn	mixed	6.5	F	ID58	female	5.5	0.5	high	1681	m1	p8
1	19.9023	0	12	2	B45378	2020-10-13	08:37:00	autumn	mixed	6.5	F	ID58	female	5.5	0.5	high	1681	m1	p8
1	20.1007	0	12	2	B45378	2020-10-13	08:37:00	autumn	mixed	6.5	F	ID58	female	5.5	0.5	high	1681	m1	p8
1	20.854	0	12	2	B45378	2020-10-13	08:37:00	autumn	mixed	6.5	F	ID58	female	5.5	0.5	high	1681	m1	p8
1	20.9126	0	12	2	B45378	2020-10-13	08:37:00	autumn	mixed	6.5	F	ID58	female	5.5	0.5	high	1681	m1	p8
1	21.2755	0	12	2	B45378	2020-10-13	08:37:00	autumn	mixed	6.5	F	ID58	female	5.5	0.5	high	1681	m1	p8
1	21.5995	0	12	2	B45378	2020-10-13	08:37:00	autumn	mixed	6.5	F	ID58	female	5.5	0.5	high	1681	m1	p8
1	21.8573	3022	12	2	B45378	2020-10-13	08:37:00	autumn	mixed	6.5	F	ID58	female	5.5	0.5	high	1681	m1	p8
1	22.3485	0	12	2	B45378	2020-10-13	08:37:00	autumn	mixed	6.5	F	ID58	female	5.5	0.5	high	1681	m1	p8
1	22.8659	0	12	2	B45378	2020-10-13	08:37:00	autumn	mixed	6.5	F	ID58	female	5.5	0.5	high	1681	m1	p8
1	23.5033	0	12	2	B45378	2020-10-13	08:37:00	autumn	mixed	6.5	F	ID58	female	5.5	0.5	high	1681	m1	p8
1	24.5052	0	12	2	B45378	2020-10-13	08:37:00	autumn	mixed	6.5	F	ID58	female	5.5	0.5	high	1681	m1	p8
1	24.6688	31720	12	2	B45378	2020-10-13	08:37:00	autumn	mixed	6.5	F	ID58	female	5.5	0.5	high	1681	m1	p8
1	24.9491	0	12	2	B45378	2020-10-13	08:37:00	autumn	mixed	6.5	F	ID58	female	5.5	0.5	high	1681	m1	p8
1	25.257	0	12	2	B45378	2020-10-13	08:37:00	autumn	mixed	6.5	F	ID58	female	5.5	0.5	high	1681	m1	p8
1	25.6942	3315	12	2	B45378	2020-10-13	08:37:00	autumn	mixed	6.5	F	ID58	female	5.5	0.5	high	1681	m1	p8
1	26.84	0	12	2	B45378	2020-10-13	08:37:00	autumn	mixed	6.5	F	ID58	female	5.5	0.5	high	1681	m1	p8
1	26.909	0	12	2	B45378	2020-10-13	08:37:00	autumn	mixed	6.5	F	ID58	female	5.5	0.5	high	1681	m1	p8
1	27.3408	0	12	2	B45378	2020-10-13	08:37:00	autumn	mixed	6.5	F	ID58	female	5.5	0.5	high	1681	m1	p8
1	28.1484	19175	12	2	B45378	2020-10-13	08:37:00	autumn	mixed	6.5	F	ID58	female	5.5	0.5	high	1681	m1	p8
1	28.5666	0	12	2	B45378	2020-10-13	08:37:00	autumn	mixed	6.5	F	ID58	female	5.5	0.5	high	1681	m1	p8
1	28.8958	4727	12	2	B45378	2020-10-13	08:37:00	autumn	mixed	6.5	F	ID58	female	5.5	0.5	high	1681	m1	p8
1	29.2588	0	12	2	B45378	2020-10-13	08:37:00	autumn	mixed	6.5	F	ID58	female	5.5	0.5	high	1681	m1	p8
1	29.4497	0	12	2	B45378	2020-10-13	08:37:00	autumn	mixed	6.5	F	ID58	female	5.5	0.5	high	1681	m1	p8
1	29.5196	23069	12	2	B45378	2020-10-13	08:37:00	autumn	mixed	6.5	F	ID58	female	5.5	0.5	high	1681	m1	p8
1	30.0956	0	12	2	B45378	2020-10-13	08:37:00	autumn	mixed	6.5	F	ID58	female	5.5	0.5	high	1681	m1	p8
1	30.3013	0	12	2	B45378	2020-10-13	08:37:00	autumn	mixed	6.5	F	ID58	female	5.5	0.5	high	1681	m1	p8
1	30.418	0	12	2	B45378	2020-10-13	08:37:00	autumn	mixed	6.5	F	ID58	female	5.5	0.5	high	1681	m1	p8
1	30.4667	0	12	2	B45378	2020-10-13	08:37:00	autumn	mixed	6.5	F	ID58	female	5.5	0.5	high	1681	m1	p8
1	30.6204	0	12	2	B45378	2020-10-13	08:37:00	autumn	mixed	6.5	F	ID58	female	5.5	0.5	high	1681	m1	p8
1	30.8385	2609	12	2	B45378	2020-10-13	08:37:00	autumn	mixed	6.5	F	ID58	female	5.5	0.5	high	1681	m1	p8
1	31.0187	0	12	2	B45378	2020-10-13	08:37:00	autumn	mixed	6.5	F	ID58	female	5.5	0.5	high	1681	m1	p8
1	31.0532	0	12	2	B45378	2020-10-13	08:37:00	autumn	mixed	6.5	F	ID58	female	5.5	0.5	high	1681	m1	p8
1	31.3368	2413	12	2	B45378	2020-10-13	08:37:00	autumn	mixed	6.5	F	ID58	female	5.5	0.5	high	1681	m1	p8
1	31.797	0	12	2	B45378	2020-10-13	08:37:00	autumn	mixed	6.5	F	ID58	female	5.5	0.5	high	1681	m1	p8
1	31.8606	0	12	2	B45378	2020-10-13	08:37:00	autumn	mixed	6.5	F	ID58	female	5.5	0.5	high	1681	m1	p8
1	31.928	0	12	2	B45378	2020-10-13	08:37:00	autumn	mixed	6.5	F	ID58	female	5.5	0.5	high	1681	m1	p8
1	31.9765	0	12	2	B45378	2020-10-13	08:37:00	autumn	mixed	6.5	F	ID58	female	5.5	0.5	high	1681	m1	p8
1	32.333	0	12	2	B45378	2020-10-13	08:37:00	autumn	mixed	6.5	F	ID58	female	5.5	0.5	high	1681	m1	p8
1	32.5874	0	12	2	B45378	2020-10-13	08:37:00	autumn	mixed	6.5	F	ID58	female	5.5	0.5	high	1681	m1	p8
1	33.2279	0	12	2	B45378	2020-10-13	08:37:00	autumn	mixed	6.5	F	ID58	female	5.5	0.5	high	1681	m1	p8
1	33.4601	0	12	2	B45378	2020-10-13	08:37:00	autumn	mixed	6.5	F	ID58	female	5.5	0.5	high	1681	m1	p8
1	33.521	0	12	2	B45378	2020-10-13	08:37:00	autumn	mixed	6.5	F	ID58	female	5.5	0.5	high	1681	m1	p8
1	33.6912	0	12	2	B45378	2020-10-13	08:37:00	autumn	mixed	6.5	F	ID58	female	5.5	0.5	high	1681	m1	p8
1	33.7525	0	12	2	B45378	2020-10-13	08:37:00	autumn	mixed	6.5	F	ID58	female	5.5	0.5	high	1681	m1	p8
1	33.8407	0	12	2	B45378	2020-10-13	08:37:00	autumn	mixed	6.5	F	ID58	female	5.5	0.5	high	1681	m1	p8
1	34.3794	0	12	2	B45378	2020-10-13	08:37:00	autumn	mixed	6.5	F	ID58	female	5.5	0.5	high	1681	m1	p8
1	34.7842	0	12	2	B45378	2020-10-13	08:37:00	autumn	mixed	6.5	F	ID58	female	5.5	0.5	high	1681	m1	p8
1	34.8758	0	12	2	B45378	2020-10-13	08:37:00	autumn	mixed	6.5	F	ID58	female	5.5	0.5	high	1681	m1	p8
1	35.155	0	12	2	B45378	2020-10-13	08:37:00	autumn	mixed	6.5	F	ID58	female	5.5	0.5	high	1681	m1	p8
1	36.028	0	12	2	B45378	2020-10-13	08:37:00	autumn	mixed	6.5	F	ID58	female	5.5	0.5	high	1681	m1	p8
1	36.238	0	12	2	B45378	2020-10-13	08:37:00	autumn	mixed	6.5	F	ID58	female	5.5	0.5	high	1681	m1	p8
1	36.7344	0	12	2	B45378	2020-10-13	08:37:00	autumn	mixed	6.5	F	ID58	female	5.5	0.5	high	1681	m1	p8
1	37.195	0	12	2	B45378	2020-10-13	08:37:00	autumn	mixed	6.5	F	ID58	female	5.5	0.5	high	1681	m1	p8
1	37.4415	0	12	2	B45378	2020-10-13	08:37:00	autumn	mixed	6.5	F	ID58	female	5.5	0.5	high	1681	m1	p8
1	37.5422	0	12	2	B45378	2020-10-13	08:37:00	autumn	mixed	6.5	F	ID58	female	5.5	0.5	high	1681	m1	p8
1	37.8199	0	12	2	B45378	2020-10-13	08:37:00	autumn	mixed	6.5	F	ID58	female	5.5	0.5	high	1681	m1	p8
1	37.8734	0	12	2	B45378	2020-10-13	08:37:00	autumn	mixed	6.5	F	ID58	female	5.5	0.5	high	1681	m1	p8
1	38.167	0	12	2	B45378	2020-10-13	08:37:00	autumn	mixed	6.5	F	ID58	female	5.5	0.5	high	1681	m1	p8
1	38.3264	0	12	2	B45378	2020-10-13	08:37:00	autumn	mixed	6.5	F	ID58	female	5.5	0.5	high	1681	m1	p8
1	38.3465	0	12	2	B45378	2020-10-13	08:37:00	autumn	mixed	6.5	F	ID58	female	5.5	0.5	high	1681	m1	p8
1	38.6552	0	12	2	B45378	2020-10-13	08:37:00	autumn	mixed	6.5	F	ID58	female	5.5	0.5	high	1681	m1	p8
1	38.8008	0	12	2	B45378	2020-10-13	08:37:00	autumn	mixed	6.5	F	ID58	female	5.5	0.5	high	1681	m1	p8
1	38.8543	0	12	2	B45378	2020-10-13	08:37:00	autumn	mixed	6.5	F	ID58	female	5.5	0.5	high	1681	m1	p8
1	38.9822	0	12	2	B45378	2020-10-13	08:37:00	autumn	mixed	6.5	F	ID58	female	5.5	0.5	high	1681	m1	p8
1	39.0968	0	12	2	B45378	2020-10-13	08:37:00	autumn	mixed	6.5	F	ID58	female	5.5	0.5	high	1681	m1	p8
1	39.5734	0	12	2	B45378	2020-10-13	08:37:00	autumn	mixed	6.5	F	ID58	female	5.5	0.5	high	1681	m1	p8
1	39.8791	0	12	2	B45378	2020-10-13	08:37:00	autumn	mixed	6.5	F	ID58	female	5.5	0.5	high	1681	m1	p8
1	39.9385	0	12	2	B45378	2020-10-13	08:37:00	autumn	mixed	6.5	F	ID58	female	5.5	0.5	high	1681	m1	p8
1	40.0082	0	12	2	B45378	2020-10-13	08:37:00	autumn	mixed	6.5	F	ID58	female	5.5	0.5	high	1681	m1	p8
1	40.3803	0	12	2	B45378	2020-10-13	08:37:00	autumn	mixed	6.5	F	ID58	female	5.5	0.5	high	1681	m1	p8
1	40.634	0	12	2	B45378	2020-10-13	08:37:00	autumn	mixed	6.5	F	ID58	female	5.5	0.5	high	1681	m1	p8
1	40.7574	0	12	2	B45378	2020-10-13	08:37:00	autumn	mixed	6.5	F	ID58	female	5.5	0.5	high	1681	m1	p8
1	40.8314	0	12	2	B45378	2020-10-13	08:37:00	autumn	mixed	6.5	F	ID58	female	5.5	0.5	high	1681	m1	p8
1	41.0598	4280	12	2	B45378	2020-10-13	08:37:00	autumn	mixed	6.5	F	ID58	female	5.5	0.5	high	1681	m1	p8
1	41.1746	0	12	2	B45378	2020-10-13	08:37:00	autumn	mixed	6.5	F	ID58	female	5.5	0.5	high	1681	m1	p8
1	41.249	0	12	2	B45378	2020-10-13	08:37:00	autumn	mixed	6.5	F	ID58	female	5.5	0.5	high	1681	m1	p8
1	41.4111	0	12	2	B45378	2020-10-13	08:37:00	autumn	mixed	6.5	F	ID58	female	5.5	0.5	high	1681	m1	p8
1	41.479	3248	12	2	B45378	2020-10-13	08:37:00	autumn	mixed	6.5	F	ID58	female	5.5	0.5	high	1681	m1	p8
1	41.7004	0	12	2	B45378	2020-10-13	08:37:00	autumn	mixed	6.5	F	ID58	female	5.5	0.5	high	1681	m1	p8
1	41.822	1033	12	2	B45378	2020-10-13	08:37:00	autumn	mixed	6.5	F	ID58	female	5.5	0.5	high	1681	m1	p8
1	41.8995	0	12	2	B45378	2020-10-13	08:37:00	autumn	mixed	6.5	F	ID58	female	5.5	0.5	high	1681	m1	p8
1	42.0725	0	12	2	B45378	2020-10-13	08:37:00	autumn	mixed	6.5	F	ID58	female	5.5	0.5	high	1681	m1	p8
1	42.2026	3021	12	2	B45378	2020-10-13	08:37:00	autumn	mixed	6.5	F	ID58	female	5.5	0.5	high	1681	m1	p8
1	42.246	0	12	2	B45378	2020-10-13	08:37:00	autumn	mixed	6.5	F	ID58	female	5.5	0.5	high	1681	m1	p8
1	42.3144	3474	12	2	B45378	2020-10-13	08:37:00	autumn	mixed	6.5	F	ID58	female	5.5	0.5	high	1681	m1	p8
1	42.323	0	12	2	B45378	2020-10-13	08:37:00	autumn	mixed	6.5	F	ID58	female	5.5	0.5	high	1681	m1	p8
1	42.5511	0	12	2	B45378	2020-10-13	08:37:00	autumn	mixed	6.5	F	ID58	female	5.5	0.5	high	1681	m1	p8
1	42.6626	0	12	2	B45378	2020-10-13	08:37:00	autumn	mixed	6.5	F	ID58	female	5.5	0.5	high	1681	m1	p8
1	43.002	0	12	2	B45378	2020-10-13	08:37:00	autumn	mixed	6.5	F	ID58	female	5.5	0.5	high	1681	m1	p8
1	43.1275	0	12	2	B45378	2020-10-13	08:37:00	autumn	mixed	6.5	F	ID58	female	5.5	0.5	high	1681	m1	p8
1	43.3092	2248	12	2	B45378	2020-10-13	08:37:00	autumn	mixed	6.5	F	ID58	female	5.5	0.5	high	1681	m1	p8
1	43.3909	0	12	2	B45378	2020-10-13	08:37:00	autumn	mixed	6.5	F	ID58	female	5.5	0.5	high	1681	m1	p8
1	43.4635	0	12	2	B45378	2020-10-13	08:37:00	autumn	mixed	6.5	F	ID58	female	5.5	0.5	high	1681	m1	p8
1	43.5175	0	12	2	B45378	2020-10-13	08:37:00	autumn	mixed	6.5	F	ID58	female	5.5	0.5	high	1681	m1	p8
1	43.6981	0	12	2	B45378	2020-10-13	08:37:00	autumn	mixed	6.5	F	ID58	female	5.5	0.5	high	1681	m1	p8
1	44.3488	1428	12	2	B45378	2020-10-13	08:37:00	autumn	mixed	6.5	F	ID58	female	5.5	0.5	high	1681	m1	p8
1	44.455	0	12	2	B45378	2020-10-13	08:37:00	autumn	mixed	6.5	F	ID58	female	5.5	0.5	high	1681	m1	p8
1	44.4955	1543	12	2	B45378	2020-10-13	08:37:00	autumn	mixed	6.5	F	ID58	female	5.5	0.5	high	1681	m1	p8
1	44.8833	0	12	2	B45378	2020-10-13	08:37:00	autumn	mixed	6.5	F	ID58	female	5.5	0.5	high	1681	m1	p8
1	45.244	0	12	2	B45378	2020-10-13	08:37:00	autumn	mixed	6.5	F	ID58	female	5.5	0.5	high	1681	m1	p8
1	45.4495	2813	12	2	B45378	2020-10-13	08:37:00	autumn	mixed	6.5	F	ID58	female	5.5	0.5	high	1681	m1	p8
1	45.5187	0	12	2	B45378	2020-10-13	08:37:00	autumn	mixed	6.5	F	ID58	female	5.5	0.5	high	1681	m1	p8
1	45.8672	0	12	2	B45378	2020-10-13	08:37:00	autumn	mixed	6.5	F	ID58	female	5.5	0.5	high	1681	m1	p8
1	2.64015	114815	13	6	B45400	2020-10-14	17:36:00	autumn	mixed	12.5	F	ID44	male	12.5	0.55	high	1613	NA	NA
1	2.6805	0	13	6	B45400	2020-10-14	17:36:00	autumn	mixed	12.5	F	ID44	male	12.5	0.55	high	1613	NA	NA
1	2.9277	0	13	6	B45400	2020-10-14	17:36:00	autumn	mixed	12.5	F	ID44	male	12.5	0.55	high	1613	NA	NA
1	3.148	0	13	6	B45400	2020-10-14	17:36:00	autumn	mixed	12.5	F	ID44	male	12.5	0.55	high	1613	NA	NA
1	3.17935	0	13	6	B45400	2020-10-14	17:36:00	autumn	mixed	12.5	F	ID44	male	12.5	0.55	high	1613	NA	NA
1	3.28135	0	13	6	B45400	2020-10-14	17:36:00	autumn	mixed	12.5	F	ID44	male	12.5	0.55	high	1613	NA	NA
1	3.3133	0	13	6	B45400	2020-10-14	17:36:00	autumn	mixed	12.5	F	ID44	male	12.5	0.55	high	1613	NA	NA
1	3.55965	0	13	6	B45400	2020-10-14	17:36:00	autumn	mixed	12.5	F	ID44	male	12.5	0.55	high	1613	NA	NA
1	3.7408	0	13	6	B45400	2020-10-14	17:36:00	autumn	mixed	12.5	F	ID44	male	12.5	0.55	high	1613	NA	NA
1	3.9962	0	13	6	B45400	2020-10-14	17:36:00	autumn	mixed	12.5	F	ID44	male	12.5	0.55	high	1613	NA	NA
1	4.043	0	13	6	B45400	2020-10-14	17:36:00	autumn	mixed	12.5	F	ID44	male	12.5	0.55	high	1613	NA	NA
1	4.109	0	13	6	B45400	2020-10-14	17:36:00	autumn	mixed	12.5	F	ID44	male	12.5	0.55	high	1613	NA	NA
1	4.25865	0	13	6	B45400	2020-10-14	17:36:00	autumn	mixed	12.5	F	ID44	male	12.5	0.55	high	1613	NA	NA
1	4.4445	45261	13	6	B45400	2020-10-14	17:36:00	autumn	mixed	12.5	F	ID44	male	12.5	0.55	high	1613	NA	NA
1	4.56155	0	13	6	B45400	2020-10-14	17:36:00	autumn	mixed	12.5	F	ID44	male	12.5	0.55	high	1613	NA	NA
1	4.6823	0	13	6	B45400	2020-10-14	17:36:00	autumn	mixed	12.5	F	ID44	male	12.5	0.55	high	1613	NA	NA
1	4.73015	0	13	6	B45400	2020-10-14	17:36:00	autumn	mixed	12.5	F	ID44	male	12.5	0.55	high	1613	NA	NA
1	4.8192	143695	13	6	B45400	2020-10-14	17:36:00	autumn	mixed	12.5	F	ID44	male	12.5	0.55	high	1613	NA	NA
1	4.9295	0	13	6	B45400	2020-10-14	17:36:00	autumn	mixed	12.5	F	ID44	male	12.5	0.55	high	1613	NA	NA
1	4.93765	0	13	6	B45400	2020-10-14	17:36:00	autumn	mixed	12.5	F	ID44	male	12.5	0.55	high	1613	NA	NA
1	5.10665	0	13	6	B45400	2020-10-14	17:36:00	autumn	mixed	12.5	F	ID44	male	12.5	0.55	high	1613	NA	NA
1	5.12035	0	13	6	B45400	2020-10-14	17:36:00	autumn	mixed	12.5	F	ID44	male	12.5	0.55	high	1613	NA	NA
1	5.163	0	13	6	B45400	2020-10-14	17:36:00	autumn	mixed	12.5	F	ID44	male	12.5	0.55	high	1613	NA	NA
1	5.43265	0	13	6	B45400	2020-10-14	17:36:00	autumn	mixed	12.5	F	ID44	male	12.5	0.55	high	1613	NA	NA
1	6.36215	0	13	6	B45400	2020-10-14	17:36:00	autumn	mixed	12.5	F	ID44	male	12.5	0.55	high	1613	NA	NA
1	6.84115	0	13	6	B45400	2020-10-14	17:36:00	autumn	mixed	12.5	F	ID44	male	12.5	0.55	high	1613	NA	NA
1	6.88815	1128	13	6	B45400	2020-10-14	17:36:00	autumn	mixed	12.5	F	ID44	male	12.5	0.55	high	1613	NA	NA
1	7.62735	0	13	6	B45400	2020-10-14	17:36:00	autumn	mixed	12.5	F	ID44	male	12.5	0.55	high	1613	NA	NA
1	7.95535	0	13	6	B45400	2020-10-14	17:36:00	autumn	mixed	12.5	F	ID44	male	12.5	0.55	high	1613	NA	NA
1	8.22935	7444	13	6	B45400	2020-10-14	17:36:00	autumn	mixed	12.5	F	ID44	male	12.5	0.55	high	1613	NA	NA
1	8.5327	0	13	6	B45400	2020-10-14	17:36:00	autumn	mixed	12.5	F	ID44	male	12.5	0.55	high	1613	NA	NA
1	8.63615	0	13	6	B45400	2020-10-14	17:36:00	autumn	mixed	12.5	F	ID44	male	12.5	0.55	high	1613	NA	NA
1	8.99465	0	13	6	B45400	2020-10-14	17:36:00	autumn	mixed	12.5	F	ID44	male	12.5	0.55	high	1613	NA	NA
1	9.076	0	13	6	B45400	2020-10-14	17:36:00	autumn	mixed	12.5	F	ID44	male	12.5	0.55	high	1613	NA	NA
1	9.084	4662	13	6	B45400	2020-10-14	17:36:00	autumn	mixed	12.5	F	ID44	male	12.5	0.55	high	1613	NA	NA
1	9.1205	0	13	6	B45400	2020-10-14	17:36:00	autumn	mixed	12.5	F	ID44	male	12.5	0.55	high	1613	NA	NA
1	9.198	4883	13	6	B45400	2020-10-14	17:36:00	autumn	mixed	12.5	F	ID44	male	12.5	0.55	high	1613	NA	NA
1	9.2527	0	13	6	B45400	2020-10-14	17:36:00	autumn	mixed	12.5	F	ID44	male	12.5	0.55	high	1613	NA	NA
1	9.4372	0	13	6	B45400	2020-10-14	17:36:00	autumn	mixed	12.5	F	ID44	male	12.5	0.55	high	1613	NA	NA
1	9.4923	0	13	6	B45400	2020-10-14	17:36:00	autumn	mixed	12.5	F	ID44	male	12.5	0.55	high	1613	NA	NA
1	9.5657	0	13	6	B45400	2020-10-14	17:36:00	autumn	mixed	12.5	F	ID44	male	12.5	0.55	high	1613	NA	NA
1	9.82465	0	13	6	B45400	2020-10-14	17:36:00	autumn	mixed	12.5	F	ID44	male	12.5	0.55	high	1613	NA	NA
1	10.0595	0	13	6	B45400	2020-10-14	17:36:00	autumn	mixed	12.5	F	ID44	male	12.5	0.55	high	1613	NA	NA
1	10.0745	0	13	6	B45400	2020-10-14	17:36:00	autumn	mixed	12.5	F	ID44	male	12.5	0.55	high	1613	NA	NA
1	10.3765	7897	13	6	B45400	2020-10-14	17:36:00	autumn	mixed	12.5	F	ID44	male	12.5	0.55	high	1613	NA	NA
1	10.495	4072	13	6	B45400	2020-10-14	17:36:00	autumn	mixed	12.5	F	ID44	male	12.5	0.55	high	1613	NA	NA
1	10.734	0	13	6	B45400	2020-10-14	17:36:00	autumn	mixed	12.5	F	ID44	male	12.5	0.55	high	1613	NA	NA
1	10.7735	0	13	6	B45400	2020-10-14	17:36:00	autumn	mixed	12.5	F	ID44	male	12.5	0.55	high	1613	NA	NA
1	10.841	0	13	6	B45400	2020-10-14	17:36:00	autumn	mixed	12.5	F	ID44	male	12.5	0.55	high	1613	NA	NA
1	11.1875	0	13	6	B45400	2020-10-14	17:36:00	autumn	mixed	12.5	F	ID44	male	12.5	0.55	high	1613	NA	NA
1	11.407	2117	13	6	B45400	2020-10-14	17:36:00	autumn	mixed	12.5	F	ID44	male	12.5	0.55	high	1613	NA	NA
1	11.4295	0	13	6	B45400	2020-10-14	17:36:00	autumn	mixed	12.5	F	ID44	male	12.5	0.55	high	1613	NA	NA
1	13.114	0	13	6	B45400	2020-10-14	17:36:00	autumn	mixed	12.5	F	ID44	male	12.5	0.55	high	1613	NA	NA
1	13.1815	0	13	6	B45400	2020-10-14	17:36:00	autumn	mixed	12.5	F	ID44	male	12.5	0.55	high	1613	NA	NA
1	13.2275	51260	13	6	B45400	2020-10-14	17:36:00	autumn	mixed	12.5	F	ID44	male	12.5	0.55	high	1613	NA	NA
1	13.3805	0	13	6	B45400	2020-10-14	17:36:00	autumn	mixed	12.5	F	ID44	male	12.5	0.55	high	1613	NA	NA
1	13.577	0	13	6	B45400	2020-10-14	17:36:00	autumn	mixed	12.5	F	ID44	male	12.5	0.55	high	1613	NA	NA
1	13.813	3100	13	6	B45400	2020-10-14	17:36:00	autumn	mixed	12.5	F	ID44	male	12.5	0.55	high	1613	NA	NA
1	14.1931	1162	13	6	B45400	2020-10-14	17:36:00	autumn	mixed	12.5	F	ID44	male	12.5	0.55	high	1613	NA	NA
1	14.858	0	13	6	B45400	2020-10-14	17:36:00	autumn	mixed	12.5	F	ID44	male	12.5	0.55	high	1613	NA	NA
1	15.2193	13330	13	6	B45400	2020-10-14	17:36:00	autumn	mixed	12.5	F	ID44	male	12.5	0.55	high	1613	NA	NA
1	15.4096	0	13	6	B45400	2020-10-14	17:36:00	autumn	mixed	12.5	F	ID44	male	12.5	0.55	high	1613	NA	NA
1	15.5358	25930	13	6	B45400	2020-10-14	17:36:00	autumn	mixed	12.5	F	ID44	male	12.5	0.55	high	1613	NA	NA
1	15.5844	0	13	6	B45400	2020-10-14	17:36:00	autumn	mixed	12.5	F	ID44	male	12.5	0.55	high	1613	NA	NA
1	15.8445	3927	13	6	B45400	2020-10-14	17:36:00	autumn	mixed	12.5	F	ID44	male	12.5	0.55	high	1613	NA	NA
1	16.2885	0	13	6	B45400	2020-10-14	17:36:00	autumn	mixed	12.5	F	ID44	male	12.5	0.55	high	1613	NA	NA
1	16.3185	0	13	6	B45400	2020-10-14	17:36:00	autumn	mixed	12.5	F	ID44	male	12.5	0.55	high	1613	NA	NA
1	16.4007	0	13	6	B45400	2020-10-14	17:36:00	autumn	mixed	12.5	F	ID44	male	12.5	0.55	high	1613	NA	NA
1	17.5489	0	13	6	B45400	2020-10-14	17:36:00	autumn	mixed	12.5	F	ID44	male	12.5	0.55	high	1613	NA	NA
1	17.6815	14568	13	6	B45400	2020-10-14	17:36:00	autumn	mixed	12.5	F	ID44	male	12.5	0.55	high	1613	NA	NA
1	17.7265	0	13	6	B45400	2020-10-14	17:36:00	autumn	mixed	12.5	F	ID44	male	12.5	0.55	high	1613	NA	NA
1	18.2172	0	13	6	B45400	2020-10-14	17:36:00	autumn	mixed	12.5	F	ID44	male	12.5	0.55	high	1613	NA	NA
1	19.0175	0	13	6	B45400	2020-10-14	17:36:00	autumn	mixed	12.5	F	ID44	male	12.5	0.55	high	1613	NA	NA
1	19.1263	0	13	6	B45400	2020-10-14	17:36:00	autumn	mixed	12.5	F	ID44	male	12.5	0.55	high	1613	NA	NA
1	19.24	0	13	6	B45400	2020-10-14	17:36:00	autumn	mixed	12.5	F	ID44	male	12.5	0.55	high	1613	NA	NA
1	19.4772	0	13	6	B45400	2020-10-14	17:36:00	autumn	mixed	12.5	F	ID44	male	12.5	0.55	high	1613	NA	NA
1	19.4974	64785	13	6	B45400	2020-10-14	17:36:00	autumn	mixed	12.5	F	ID44	male	12.5	0.55	high	1613	NA	NA
1	19.7497	0	13	6	B45400	2020-10-14	17:36:00	autumn	mixed	12.5	F	ID44	male	12.5	0.55	high	1613	NA	NA
1	19.7886	0	13	6	B45400	2020-10-14	17:36:00	autumn	mixed	12.5	F	ID44	male	12.5	0.55	high	1613	NA	NA
1	19.7943	0	13	6	B45400	2020-10-14	17:36:00	autumn	mixed	12.5	F	ID44	male	12.5	0.55	high	1613	NA	NA
1	19.9023	0	13	6	B45400	2020-10-14	17:36:00	autumn	mixed	12.5	F	ID44	male	12.5	0.55	high	1613	NA	NA
1	20.1007	0	13	6	B45400	2020-10-14	17:36:00	autumn	mixed	12.5	F	ID44	male	12.5	0.55	high	1613	NA	NA
1	20.854	0	13	6	B45400	2020-10-14	17:36:00	autumn	mixed	12.5	F	ID44	male	12.5	0.55	high	1613	NA	NA
1	20.9126	0	13	6	B45400	2020-10-14	17:36:00	autumn	mixed	12.5	F	ID44	male	12.5	0.55	high	1613	NA	NA
1	21.2755	0	13	6	B45400	2020-10-14	17:36:00	autumn	mixed	12.5	F	ID44	male	12.5	0.55	high	1613	NA	NA
1	21.5995	0	13	6	B45400	2020-10-14	17:36:00	autumn	mixed	12.5	F	ID44	male	12.5	0.55	high	1613	NA	NA
1	21.8573	0	13	6	B45400	2020-10-14	17:36:00	autumn	mixed	12.5	F	ID44	male	12.5	0.55	high	1613	NA	NA
1	22.3485	0	13	6	B45400	2020-10-14	17:36:00	autumn	mixed	12.5	F	ID44	male	12.5	0.55	high	1613	NA	NA
1	22.8659	0	13	6	B45400	2020-10-14	17:36:00	autumn	mixed	12.5	F	ID44	male	12.5	0.55	high	1613	NA	NA
1	23.5033	0	13	6	B45400	2020-10-14	17:36:00	autumn	mixed	12.5	F	ID44	male	12.5	0.55	high	1613	NA	NA
1	24.5052	0	13	6	B45400	2020-10-14	17:36:00	autumn	mixed	12.5	F	ID44	male	12.5	0.55	high	1613	NA	NA
1	24.6688	0	13	6	B45400	2020-10-14	17:36:00	autumn	mixed	12.5	F	ID44	male	12.5	0.55	high	1613	NA	NA
1	24.9491	0	13	6	B45400	2020-10-14	17:36:00	autumn	mixed	12.5	F	ID44	male	12.5	0.55	high	1613	NA	NA
1	25.257	0	13	6	B45400	2020-10-14	17:36:00	autumn	mixed	12.5	F	ID44	male	12.5	0.55	high	1613	NA	NA
1	25.6942	0	13	6	B45400	2020-10-14	17:36:00	autumn	mixed	12.5	F	ID44	male	12.5	0.55	high	1613	NA	NA
1	26.84	0	13	6	B45400	2020-10-14	17:36:00	autumn	mixed	12.5	F	ID44	male	12.5	0.55	high	1613	NA	NA
1	26.909	0	13	6	B45400	2020-10-14	17:36:00	autumn	mixed	12.5	F	ID44	male	12.5	0.55	high	1613	NA	NA
1	27.3408	0	13	6	B45400	2020-10-14	17:36:00	autumn	mixed	12.5	F	ID44	male	12.5	0.55	high	1613	NA	NA
1	28.1484	15485	13	6	B45400	2020-10-14	17:36:00	autumn	mixed	12.5	F	ID44	male	12.5	0.55	high	1613	NA	NA
1	28.5666	0	13	6	B45400	2020-10-14	17:36:00	autumn	mixed	12.5	F	ID44	male	12.5	0.55	high	1613	NA	NA
1	28.8958	0	13	6	B45400	2020-10-14	17:36:00	autumn	mixed	12.5	F	ID44	male	12.5	0.55	high	1613	NA	NA
1	29.2588	0	13	6	B45400	2020-10-14	17:36:00	autumn	mixed	12.5	F	ID44	male	12.5	0.55	high	1613	NA	NA
1	29.4497	0	13	6	B45400	2020-10-14	17:36:00	autumn	mixed	12.5	F	ID44	male	12.5	0.55	high	1613	NA	NA
1	29.5196	0	13	6	B45400	2020-10-14	17:36:00	autumn	mixed	12.5	F	ID44	male	12.5	0.55	high	1613	NA	NA
1	30.0956	0	13	6	B45400	2020-10-14	17:36:00	autumn	mixed	12.5	F	ID44	male	12.5	0.55	high	1613	NA	NA
1	30.3013	0	13	6	B45400	2020-10-14	17:36:00	autumn	mixed	12.5	F	ID44	male	12.5	0.55	high	1613	NA	NA
1	30.418	0	13	6	B45400	2020-10-14	17:36:00	autumn	mixed	12.5	F	ID44	male	12.5	0.55	high	1613	NA	NA
1	30.4667	0	13	6	B45400	2020-10-14	17:36:00	autumn	mixed	12.5	F	ID44	male	12.5	0.55	high	1613	NA	NA
1	30.6204	0	13	6	B45400	2020-10-14	17:36:00	autumn	mixed	12.5	F	ID44	male	12.5	0.55	high	1613	NA	NA
1	30.8385	15227	13	6	B45400	2020-10-14	17:36:00	autumn	mixed	12.5	F	ID44	male	12.5	0.55	high	1613	NA	NA
1	31.0187	0	13	6	B45400	2020-10-14	17:36:00	autumn	mixed	12.5	F	ID44	male	12.5	0.55	high	1613	NA	NA
1	31.0532	0	13	6	B45400	2020-10-14	17:36:00	autumn	mixed	12.5	F	ID44	male	12.5	0.55	high	1613	NA	NA
1	31.3368	5341	13	6	B45400	2020-10-14	17:36:00	autumn	mixed	12.5	F	ID44	male	12.5	0.55	high	1613	NA	NA
1	31.797	0	13	6	B45400	2020-10-14	17:36:00	autumn	mixed	12.5	F	ID44	male	12.5	0.55	high	1613	NA	NA
1	31.8606	0	13	6	B45400	2020-10-14	17:36:00	autumn	mixed	12.5	F	ID44	male	12.5	0.55	high	1613	NA	NA
1	31.928	0	13	6	B45400	2020-10-14	17:36:00	autumn	mixed	12.5	F	ID44	male	12.5	0.55	high	1613	NA	NA
1	31.9765	0	13	6	B45400	2020-10-14	17:36:00	autumn	mixed	12.5	F	ID44	male	12.5	0.55	high	1613	NA	NA
1	32.333	0	13	6	B45400	2020-10-14	17:36:00	autumn	mixed	12.5	F	ID44	male	12.5	0.55	high	1613	NA	NA
1	32.5874	0	13	6	B45400	2020-10-14	17:36:00	autumn	mixed	12.5	F	ID44	male	12.5	0.55	high	1613	NA	NA
1	33.2279	0	13	6	B45400	2020-10-14	17:36:00	autumn	mixed	12.5	F	ID44	male	12.5	0.55	high	1613	NA	NA
1	33.4601	0	13	6	B45400	2020-10-14	17:36:00	autumn	mixed	12.5	F	ID44	male	12.5	0.55	high	1613	NA	NA
1	33.521	0	13	6	B45400	2020-10-14	17:36:00	autumn	mixed	12.5	F	ID44	male	12.5	0.55	high	1613	NA	NA
1	33.6912	0	13	6	B45400	2020-10-14	17:36:00	autumn	mixed	12.5	F	ID44	male	12.5	0.55	high	1613	NA	NA
1	33.7525	0	13	6	B45400	2020-10-14	17:36:00	autumn	mixed	12.5	F	ID44	male	12.5	0.55	high	1613	NA	NA
1	33.8407	0	13	6	B45400	2020-10-14	17:36:00	autumn	mixed	12.5	F	ID44	male	12.5	0.55	high	1613	NA	NA
1	34.3794	0	13	6	B45400	2020-10-14	17:36:00	autumn	mixed	12.5	F	ID44	male	12.5	0.55	high	1613	NA	NA
1	34.7842	0	13	6	B45400	2020-10-14	17:36:00	autumn	mixed	12.5	F	ID44	male	12.5	0.55	high	1613	NA	NA
1	34.8758	0	13	6	B45400	2020-10-14	17:36:00	autumn	mixed	12.5	F	ID44	male	12.5	0.55	high	1613	NA	NA
1	35.155	0	13	6	B45400	2020-10-14	17:36:00	autumn	mixed	12.5	F	ID44	male	12.5	0.55	high	1613	NA	NA
1	36.028	0	13	6	B45400	2020-10-14	17:36:00	autumn	mixed	12.5	F	ID44	male	12.5	0.55	high	1613	NA	NA
1	36.238	0	13	6	B45400	2020-10-14	17:36:00	autumn	mixed	12.5	F	ID44	male	12.5	0.55	high	1613	NA	NA
1	36.7344	0	13	6	B45400	2020-10-14	17:36:00	autumn	mixed	12.5	F	ID44	male	12.5	0.55	high	1613	NA	NA
1	37.195	0	13	6	B45400	2020-10-14	17:36:00	autumn	mixed	12.5	F	ID44	male	12.5	0.55	high	1613	NA	NA
1	37.4415	0	13	6	B45400	2020-10-14	17:36:00	autumn	mixed	12.5	F	ID44	male	12.5	0.55	high	1613	NA	NA
1	37.5422	0	13	6	B45400	2020-10-14	17:36:00	autumn	mixed	12.5	F	ID44	male	12.5	0.55	high	1613	NA	NA
1	37.8199	0	13	6	B45400	2020-10-14	17:36:00	autumn	mixed	12.5	F	ID44	male	12.5	0.55	high	1613	NA	NA
1	37.8734	0	13	6	B45400	2020-10-14	17:36:00	autumn	mixed	12.5	F	ID44	male	12.5	0.55	high	1613	NA	NA
1	38.167	0	13	6	B45400	2020-10-14	17:36:00	autumn	mixed	12.5	F	ID44	male	12.5	0.55	high	1613	NA	NA
1	38.3264	0	13	6	B45400	2020-10-14	17:36:00	autumn	mixed	12.5	F	ID44	male	12.5	0.55	high	1613	NA	NA
1	38.3465	0	13	6	B45400	2020-10-14	17:36:00	autumn	mixed	12.5	F	ID44	male	12.5	0.55	high	1613	NA	NA
1	38.6552	0	13	6	B45400	2020-10-14	17:36:00	autumn	mixed	12.5	F	ID44	male	12.5	0.55	high	1613	NA	NA
1	38.8008	0	13	6	B45400	2020-10-14	17:36:00	autumn	mixed	12.5	F	ID44	male	12.5	0.55	high	1613	NA	NA
1	38.8543	0	13	6	B45400	2020-10-14	17:36:00	autumn	mixed	12.5	F	ID44	male	12.5	0.55	high	1613	NA	NA
1	38.9822	0	13	6	B45400	2020-10-14	17:36:00	autumn	mixed	12.5	F	ID44	male	12.5	0.55	high	1613	NA	NA
1	39.0968	0	13	6	B45400	2020-10-14	17:36:00	autumn	mixed	12.5	F	ID44	male	12.5	0.55	high	1613	NA	NA
1	39.5734	0	13	6	B45400	2020-10-14	17:36:00	autumn	mixed	12.5	F	ID44	male	12.5	0.55	high	1613	NA	NA
1	39.8791	0	13	6	B45400	2020-10-14	17:36:00	autumn	mixed	12.5	F	ID44	male	12.5	0.55	high	1613	NA	NA
1	39.9385	0	13	6	B45400	2020-10-14	17:36:00	autumn	mixed	12.5	F	ID44	male	12.5	0.55	high	1613	NA	NA
1	40.0082	0	13	6	B45400	2020-10-14	17:36:00	autumn	mixed	12.5	F	ID44	male	12.5	0.55	high	1613	NA	NA
1	40.3803	0	13	6	B45400	2020-10-14	17:36:00	autumn	mixed	12.5	F	ID44	male	12.5	0.55	high	1613	NA	NA
1	40.634	0	13	6	B45400	2020-10-14	17:36:00	autumn	mixed	12.5	F	ID44	male	12.5	0.55	high	1613	NA	NA
1	40.7574	0	13	6	B45400	2020-10-14	17:36:00	autumn	mixed	12.5	F	ID44	male	12.5	0.55	high	1613	NA	NA
1	40.8314	0	13	6	B45400	2020-10-14	17:36:00	autumn	mixed	12.5	F	ID44	male	12.5	0.55	high	1613	NA	NA
1	41.0598	0	13	6	B45400	2020-10-14	17:36:00	autumn	mixed	12.5	F	ID44	male	12.5	0.55	high	1613	NA	NA
1	41.1746	1061	13	6	B45400	2020-10-14	17:36:00	autumn	mixed	12.5	F	ID44	male	12.5	0.55	high	1613	NA	NA
1	41.249	0	13	6	B45400	2020-10-14	17:36:00	autumn	mixed	12.5	F	ID44	male	12.5	0.55	high	1613	NA	NA
1	41.4111	0	13	6	B45400	2020-10-14	17:36:00	autumn	mixed	12.5	F	ID44	male	12.5	0.55	high	1613	NA	NA
1	41.479	0	13	6	B45400	2020-10-14	17:36:00	autumn	mixed	12.5	F	ID44	male	12.5	0.55	high	1613	NA	NA
1	41.7004	0	13	6	B45400	2020-10-14	17:36:00	autumn	mixed	12.5	F	ID44	male	12.5	0.55	high	1613	NA	NA
1	41.822	0	13	6	B45400	2020-10-14	17:36:00	autumn	mixed	12.5	F	ID44	male	12.5	0.55	high	1613	NA	NA
1	41.8995	0	13	6	B45400	2020-10-14	17:36:00	autumn	mixed	12.5	F	ID44	male	12.5	0.55	high	1613	NA	NA
1	42.0725	3567	13	6	B45400	2020-10-14	17:36:00	autumn	mixed	12.5	F	ID44	male	12.5	0.55	high	1613	NA	NA
1	42.2026	0	13	6	B45400	2020-10-14	17:36:00	autumn	mixed	12.5	F	ID44	male	12.5	0.55	high	1613	NA	NA
1	42.246	0	13	6	B45400	2020-10-14	17:36:00	autumn	mixed	12.5	F	ID44	male	12.5	0.55	high	1613	NA	NA
1	42.3144	7921	13	6	B45400	2020-10-14	17:36:00	autumn	mixed	12.5	F	ID44	male	12.5	0.55	high	1613	NA	NA
1	42.323	2364	13	6	B45400	2020-10-14	17:36:00	autumn	mixed	12.5	F	ID44	male	12.5	0.55	high	1613	NA	NA
1	42.5511	0	13	6	B45400	2020-10-14	17:36:00	autumn	mixed	12.5	F	ID44	male	12.5	0.55	high	1613	NA	NA
1	42.6626	0	13	6	B45400	2020-10-14	17:36:00	autumn	mixed	12.5	F	ID44	male	12.5	0.55	high	1613	NA	NA
1	43.002	0	13	6	B45400	2020-10-14	17:36:00	autumn	mixed	12.5	F	ID44	male	12.5	0.55	high	1613	NA	NA
1	43.1275	0	13	6	B45400	2020-10-14	17:36:00	autumn	mixed	12.5	F	ID44	male	12.5	0.55	high	1613	NA	NA
1	43.3092	0	13	6	B45400	2020-10-14	17:36:00	autumn	mixed	12.5	F	ID44	male	12.5	0.55	high	1613	NA	NA
1	43.3909	1145	13	6	B45400	2020-10-14	17:36:00	autumn	mixed	12.5	F	ID44	male	12.5	0.55	high	1613	NA	NA
1	43.4635	0	13	6	B45400	2020-10-14	17:36:00	autumn	mixed	12.5	F	ID44	male	12.5	0.55	high	1613	NA	NA
1	43.5175	0	13	6	B45400	2020-10-14	17:36:00	autumn	mixed	12.5	F	ID44	male	12.5	0.55	high	1613	NA	NA
1	43.6981	0	13	6	B45400	2020-10-14	17:36:00	autumn	mixed	12.5	F	ID44	male	12.5	0.55	high	1613	NA	NA
1	44.3488	1868	13	6	B45400	2020-10-14	17:36:00	autumn	mixed	12.5	F	ID44	male	12.5	0.55	high	1613	NA	NA
1	44.455	0	13	6	B45400	2020-10-14	17:36:00	autumn	mixed	12.5	F	ID44	male	12.5	0.55	high	1613	NA	NA
1	44.4955	2555	13	6	B45400	2020-10-14	17:36:00	autumn	mixed	12.5	F	ID44	male	12.5	0.55	high	1613	NA	NA
1	44.8833	0	13	6	B45400	2020-10-14	17:36:00	autumn	mixed	12.5	F	ID44	male	12.5	0.55	high	1613	NA	NA
1	45.244	0	13	6	B45400	2020-10-14	17:36:00	autumn	mixed	12.5	F	ID44	male	12.5	0.55	high	1613	NA	NA
1	45.4495	0	13	6	B45400	2020-10-14	17:36:00	autumn	mixed	12.5	F	ID44	male	12.5	0.55	high	1613	NA	NA
1	45.5187	0	13	6	B45400	2020-10-14	17:36:00	autumn	mixed	12.5	F	ID44	male	12.5	0.55	high	1613	NA	NA
1	45.8672	2096	13	6	B45400	2020-10-14	17:36:00	autumn	mixed	12.5	F	ID44	male	12.5	0.55	high	1613	NA	NA
1	2.64015	50732	15	1	B45391	2020-10-17	17:01:00	autumn	lower	4	F	ID60	female	15.5	0.5	NA	1058	NA	NA
1	2.6805	0	15	1	B45391	2020-10-17	17:01:00	autumn	lower	4	F	ID60	female	15.5	0.5	NA	1058	NA	NA
1	2.9277	0	15	1	B45391	2020-10-17	17:01:00	autumn	lower	4	F	ID60	female	15.5	0.5	NA	1058	NA	NA
1	3.148	0	15	1	B45391	2020-10-17	17:01:00	autumn	lower	4	F	ID60	female	15.5	0.5	NA	1058	NA	NA
1	3.17935	0	15	1	B45391	2020-10-17	17:01:00	autumn	lower	4	F	ID60	female	15.5	0.5	NA	1058	NA	NA
1	3.28135	0	15	1	B45391	2020-10-17	17:01:00	autumn	lower	4	F	ID60	female	15.5	0.5	NA	1058	NA	NA
1	3.3133	0	15	1	B45391	2020-10-17	17:01:00	autumn	lower	4	F	ID60	female	15.5	0.5	NA	1058	NA	NA
1	3.55965	0	15	1	B45391	2020-10-17	17:01:00	autumn	lower	4	F	ID60	female	15.5	0.5	NA	1058	NA	NA
1	3.7408	0	15	1	B45391	2020-10-17	17:01:00	autumn	lower	4	F	ID60	female	15.5	0.5	NA	1058	NA	NA
1	3.9962	0	15	1	B45391	2020-10-17	17:01:00	autumn	lower	4	F	ID60	female	15.5	0.5	NA	1058	NA	NA
1	4.043	0	15	1	B45391	2020-10-17	17:01:00	autumn	lower	4	F	ID60	female	15.5	0.5	NA	1058	NA	NA
1	4.109	0	15	1	B45391	2020-10-17	17:01:00	autumn	lower	4	F	ID60	female	15.5	0.5	NA	1058	NA	NA
1	4.25865	0	15	1	B45391	2020-10-17	17:01:00	autumn	lower	4	F	ID60	female	15.5	0.5	NA	1058	NA	NA
1	4.4445	12108	15	1	B45391	2020-10-17	17:01:00	autumn	lower	4	F	ID60	female	15.5	0.5	NA	1058	NA	NA
1	4.56155	1228	15	1	B45391	2020-10-17	17:01:00	autumn	lower	4	F	ID60	female	15.5	0.5	NA	1058	NA	NA
1	4.6823	0	15	1	B45391	2020-10-17	17:01:00	autumn	lower	4	F	ID60	female	15.5	0.5	NA	1058	NA	NA
1	4.73015	0	15	1	B45391	2020-10-17	17:01:00	autumn	lower	4	F	ID60	female	15.5	0.5	NA	1058	NA	NA
1	4.8192	0	15	1	B45391	2020-10-17	17:01:00	autumn	lower	4	F	ID60	female	15.5	0.5	NA	1058	NA	NA
1	4.9295	0	15	1	B45391	2020-10-17	17:01:00	autumn	lower	4	F	ID60	female	15.5	0.5	NA	1058	NA	NA
1	4.93765	0	15	1	B45391	2020-10-17	17:01:00	autumn	lower	4	F	ID60	female	15.5	0.5	NA	1058	NA	NA
1	5.10665	0	15	1	B45391	2020-10-17	17:01:00	autumn	lower	4	F	ID60	female	15.5	0.5	NA	1058	NA	NA
1	5.12035	0	15	1	B45391	2020-10-17	17:01:00	autumn	lower	4	F	ID60	female	15.5	0.5	NA	1058	NA	NA
1	5.163	0	15	1	B45391	2020-10-17	17:01:00	autumn	lower	4	F	ID60	female	15.5	0.5	NA	1058	NA	NA
1	5.43265	0	15	1	B45391	2020-10-17	17:01:00	autumn	lower	4	F	ID60	female	15.5	0.5	NA	1058	NA	NA
1	6.36215	0	15	1	B45391	2020-10-17	17:01:00	autumn	lower	4	F	ID60	female	15.5	0.5	NA	1058	NA	NA
1	6.84115	0	15	1	B45391	2020-10-17	17:01:00	autumn	lower	4	F	ID60	female	15.5	0.5	NA	1058	NA	NA
1	6.88815	1071	15	1	B45391	2020-10-17	17:01:00	autumn	lower	4	F	ID60	female	15.5	0.5	NA	1058	NA	NA
1	7.62735	0	15	1	B45391	2020-10-17	17:01:00	autumn	lower	4	F	ID60	female	15.5	0.5	NA	1058	NA	NA
1	7.95535	0	15	1	B45391	2020-10-17	17:01:00	autumn	lower	4	F	ID60	female	15.5	0.5	NA	1058	NA	NA
1	8.22935	4084	15	1	B45391	2020-10-17	17:01:00	autumn	lower	4	F	ID60	female	15.5	0.5	NA	1058	NA	NA
1	8.5327	0	15	1	B45391	2020-10-17	17:01:00	autumn	lower	4	F	ID60	female	15.5	0.5	NA	1058	NA	NA
1	8.63615	0	15	1	B45391	2020-10-17	17:01:00	autumn	lower	4	F	ID60	female	15.5	0.5	NA	1058	NA	NA
1	8.99465	0	15	1	B45391	2020-10-17	17:01:00	autumn	lower	4	F	ID60	female	15.5	0.5	NA	1058	NA	NA
1	9.076	5352	15	1	B45391	2020-10-17	17:01:00	autumn	lower	4	F	ID60	female	15.5	0.5	NA	1058	NA	NA
1	9.084	7694	15	1	B45391	2020-10-17	17:01:00	autumn	lower	4	F	ID60	female	15.5	0.5	NA	1058	NA	NA
1	9.1205	3502	15	1	B45391	2020-10-17	17:01:00	autumn	lower	4	F	ID60	female	15.5	0.5	NA	1058	NA	NA
1	9.198	6083	15	1	B45391	2020-10-17	17:01:00	autumn	lower	4	F	ID60	female	15.5	0.5	NA	1058	NA	NA
1	9.2527	0	15	1	B45391	2020-10-17	17:01:00	autumn	lower	4	F	ID60	female	15.5	0.5	NA	1058	NA	NA
1	9.4372	0	15	1	B45391	2020-10-17	17:01:00	autumn	lower	4	F	ID60	female	15.5	0.5	NA	1058	NA	NA
1	9.4923	0	15	1	B45391	2020-10-17	17:01:00	autumn	lower	4	F	ID60	female	15.5	0.5	NA	1058	NA	NA
1	9.5657	0	15	1	B45391	2020-10-17	17:01:00	autumn	lower	4	F	ID60	female	15.5	0.5	NA	1058	NA	NA
1	9.82465	2093	15	1	B45391	2020-10-17	17:01:00	autumn	lower	4	F	ID60	female	15.5	0.5	NA	1058	NA	NA
1	10.0595	0	15	1	B45391	2020-10-17	17:01:00	autumn	lower	4	F	ID60	female	15.5	0.5	NA	1058	NA	NA
1	10.0745	0	15	1	B45391	2020-10-17	17:01:00	autumn	lower	4	F	ID60	female	15.5	0.5	NA	1058	NA	NA
1	10.3765	7451	15	1	B45391	2020-10-17	17:01:00	autumn	lower	4	F	ID60	female	15.5	0.5	NA	1058	NA	NA
1	10.495	0	15	1	B45391	2020-10-17	17:01:00	autumn	lower	4	F	ID60	female	15.5	0.5	NA	1058	NA	NA
1	10.734	0	15	1	B45391	2020-10-17	17:01:00	autumn	lower	4	F	ID60	female	15.5	0.5	NA	1058	NA	NA
1	10.7735	0	15	1	B45391	2020-10-17	17:01:00	autumn	lower	4	F	ID60	female	15.5	0.5	NA	1058	NA	NA
1	10.841	0	15	1	B45391	2020-10-17	17:01:00	autumn	lower	4	F	ID60	female	15.5	0.5	NA	1058	NA	NA
1	11.1875	0	15	1	B45391	2020-10-17	17:01:00	autumn	lower	4	F	ID60	female	15.5	0.5	NA	1058	NA	NA
1	11.407	0	15	1	B45391	2020-10-17	17:01:00	autumn	lower	4	F	ID60	female	15.5	0.5	NA	1058	NA	NA
1	11.4295	0	15	1	B45391	2020-10-17	17:01:00	autumn	lower	4	F	ID60	female	15.5	0.5	NA	1058	NA	NA
1	13.114	0	15	1	B45391	2020-10-17	17:01:00	autumn	lower	4	F	ID60	female	15.5	0.5	NA	1058	NA	NA
1	13.1815	0	15	1	B45391	2020-10-17	17:01:00	autumn	lower	4	F	ID60	female	15.5	0.5	NA	1058	NA	NA
1	13.2275	72345	15	1	B45391	2020-10-17	17:01:00	autumn	lower	4	F	ID60	female	15.5	0.5	NA	1058	NA	NA
1	13.3805	0	15	1	B45391	2020-10-17	17:01:00	autumn	lower	4	F	ID60	female	15.5	0.5	NA	1058	NA	NA
1	13.577	0	15	1	B45391	2020-10-17	17:01:00	autumn	lower	4	F	ID60	female	15.5	0.5	NA	1058	NA	NA
1	13.813	12738	15	1	B45391	2020-10-17	17:01:00	autumn	lower	4	F	ID60	female	15.5	0.5	NA	1058	NA	NA
1	14.1931	3522	15	1	B45391	2020-10-17	17:01:00	autumn	lower	4	F	ID60	female	15.5	0.5	NA	1058	NA	NA
1	14.858	0	15	1	B45391	2020-10-17	17:01:00	autumn	lower	4	F	ID60	female	15.5	0.5	NA	1058	NA	NA
1	15.2193	0	15	1	B45391	2020-10-17	17:01:00	autumn	lower	4	F	ID60	female	15.5	0.5	NA	1058	NA	NA
1	15.4096	0	15	1	B45391	2020-10-17	17:01:00	autumn	lower	4	F	ID60	female	15.5	0.5	NA	1058	NA	NA
1	15.5358	0	15	1	B45391	2020-10-17	17:01:00	autumn	lower	4	F	ID60	female	15.5	0.5	NA	1058	NA	NA
1	15.5844	0	15	1	B45391	2020-10-17	17:01:00	autumn	lower	4	F	ID60	female	15.5	0.5	NA	1058	NA	NA
1	15.8445	0	15	1	B45391	2020-10-17	17:01:00	autumn	lower	4	F	ID60	female	15.5	0.5	NA	1058	NA	NA
1	16.2885	0	15	1	B45391	2020-10-17	17:01:00	autumn	lower	4	F	ID60	female	15.5	0.5	NA	1058	NA	NA
1	16.3185	0	15	1	B45391	2020-10-17	17:01:00	autumn	lower	4	F	ID60	female	15.5	0.5	NA	1058	NA	NA
1	16.4007	0	15	1	B45391	2020-10-17	17:01:00	autumn	lower	4	F	ID60	female	15.5	0.5	NA	1058	NA	NA
1	17.5489	0	15	1	B45391	2020-10-17	17:01:00	autumn	lower	4	F	ID60	female	15.5	0.5	NA	1058	NA	NA
1	17.6815	2576	15	1	B45391	2020-10-17	17:01:00	autumn	lower	4	F	ID60	female	15.5	0.5	NA	1058	NA	NA
1	17.7265	0	15	1	B45391	2020-10-17	17:01:00	autumn	lower	4	F	ID60	female	15.5	0.5	NA	1058	NA	NA
1	18.2172	0	15	1	B45391	2020-10-17	17:01:00	autumn	lower	4	F	ID60	female	15.5	0.5	NA	1058	NA	NA
1	19.0175	0	15	1	B45391	2020-10-17	17:01:00	autumn	lower	4	F	ID60	female	15.5	0.5	NA	1058	NA	NA
1	19.1263	0	15	1	B45391	2020-10-17	17:01:00	autumn	lower	4	F	ID60	female	15.5	0.5	NA	1058	NA	NA
1	19.24	0	15	1	B45391	2020-10-17	17:01:00	autumn	lower	4	F	ID60	female	15.5	0.5	NA	1058	NA	NA
1	19.4772	0	15	1	B45391	2020-10-17	17:01:00	autumn	lower	4	F	ID60	female	15.5	0.5	NA	1058	NA	NA
1	19.4974	17689	15	1	B45391	2020-10-17	17:01:00	autumn	lower	4	F	ID60	female	15.5	0.5	NA	1058	NA	NA
1	19.7497	0	15	1	B45391	2020-10-17	17:01:00	autumn	lower	4	F	ID60	female	15.5	0.5	NA	1058	NA	NA
1	19.7886	0	15	1	B45391	2020-10-17	17:01:00	autumn	lower	4	F	ID60	female	15.5	0.5	NA	1058	NA	NA
1	19.7943	0	15	1	B45391	2020-10-17	17:01:00	autumn	lower	4	F	ID60	female	15.5	0.5	NA	1058	NA	NA
1	19.9023	0	15	1	B45391	2020-10-17	17:01:00	autumn	lower	4	F	ID60	female	15.5	0.5	NA	1058	NA	NA
1	20.1007	0	15	1	B45391	2020-10-17	17:01:00	autumn	lower	4	F	ID60	female	15.5	0.5	NA	1058	NA	NA
1	20.854	0	15	1	B45391	2020-10-17	17:01:00	autumn	lower	4	F	ID60	female	15.5	0.5	NA	1058	NA	NA
1	20.9126	0	15	1	B45391	2020-10-17	17:01:00	autumn	lower	4	F	ID60	female	15.5	0.5	NA	1058	NA	NA
1	21.2755	0	15	1	B45391	2020-10-17	17:01:00	autumn	lower	4	F	ID60	female	15.5	0.5	NA	1058	NA	NA
1	21.5995	0	15	1	B45391	2020-10-17	17:01:00	autumn	lower	4	F	ID60	female	15.5	0.5	NA	1058	NA	NA
1	21.8573	0	15	1	B45391	2020-10-17	17:01:00	autumn	lower	4	F	ID60	female	15.5	0.5	NA	1058	NA	NA
1	22.3485	0	15	1	B45391	2020-10-17	17:01:00	autumn	lower	4	F	ID60	female	15.5	0.5	NA	1058	NA	NA
1	22.8659	0	15	1	B45391	2020-10-17	17:01:00	autumn	lower	4	F	ID60	female	15.5	0.5	NA	1058	NA	NA
1	23.5033	1070	15	1	B45391	2020-10-17	17:01:00	autumn	lower	4	F	ID60	female	15.5	0.5	NA	1058	NA	NA
1	24.5052	0	15	1	B45391	2020-10-17	17:01:00	autumn	lower	4	F	ID60	female	15.5	0.5	NA	1058	NA	NA
1	24.6688	11535	15	1	B45391	2020-10-17	17:01:00	autumn	lower	4	F	ID60	female	15.5	0.5	NA	1058	NA	NA
1	24.9491	1765	15	1	B45391	2020-10-17	17:01:00	autumn	lower	4	F	ID60	female	15.5	0.5	NA	1058	NA	NA
1	25.257	0	15	1	B45391	2020-10-17	17:01:00	autumn	lower	4	F	ID60	female	15.5	0.5	NA	1058	NA	NA
1	25.6942	2988	15	1	B45391	2020-10-17	17:01:00	autumn	lower	4	F	ID60	female	15.5	0.5	NA	1058	NA	NA
1	26.84	0	15	1	B45391	2020-10-17	17:01:00	autumn	lower	4	F	ID60	female	15.5	0.5	NA	1058	NA	NA
1	26.909	0	15	1	B45391	2020-10-17	17:01:00	autumn	lower	4	F	ID60	female	15.5	0.5	NA	1058	NA	NA
1	27.3408	0	15	1	B45391	2020-10-17	17:01:00	autumn	lower	4	F	ID60	female	15.5	0.5	NA	1058	NA	NA
1	28.1484	15403	15	1	B45391	2020-10-17	17:01:00	autumn	lower	4	F	ID60	female	15.5	0.5	NA	1058	NA	NA
1	28.5666	1168	15	1	B45391	2020-10-17	17:01:00	autumn	lower	4	F	ID60	female	15.5	0.5	NA	1058	NA	NA
1	28.8958	3153	15	1	B45391	2020-10-17	17:01:00	autumn	lower	4	F	ID60	female	15.5	0.5	NA	1058	NA	NA
1	29.2588	0	15	1	B45391	2020-10-17	17:01:00	autumn	lower	4	F	ID60	female	15.5	0.5	NA	1058	NA	NA
1	29.4497	0	15	1	B45391	2020-10-17	17:01:00	autumn	lower	4	F	ID60	female	15.5	0.5	NA	1058	NA	NA
1	29.5196	1432	15	1	B45391	2020-10-17	17:01:00	autumn	lower	4	F	ID60	female	15.5	0.5	NA	1058	NA	NA
1	30.0956	0	15	1	B45391	2020-10-17	17:01:00	autumn	lower	4	F	ID60	female	15.5	0.5	NA	1058	NA	NA
1	30.3013	0	15	1	B45391	2020-10-17	17:01:00	autumn	lower	4	F	ID60	female	15.5	0.5	NA	1058	NA	NA
1	30.418	0	15	1	B45391	2020-10-17	17:01:00	autumn	lower	4	F	ID60	female	15.5	0.5	NA	1058	NA	NA
1	30.4667	0	15	1	B45391	2020-10-17	17:01:00	autumn	lower	4	F	ID60	female	15.5	0.5	NA	1058	NA	NA
1	30.6204	0	15	1	B45391	2020-10-17	17:01:00	autumn	lower	4	F	ID60	female	15.5	0.5	NA	1058	NA	NA
1	30.8385	18397	15	1	B45391	2020-10-17	17:01:00	autumn	lower	4	F	ID60	female	15.5	0.5	NA	1058	NA	NA
1	31.0187	0	15	1	B45391	2020-10-17	17:01:00	autumn	lower	4	F	ID60	female	15.5	0.5	NA	1058	NA	NA
1	31.0532	0	15	1	B45391	2020-10-17	17:01:00	autumn	lower	4	F	ID60	female	15.5	0.5	NA	1058	NA	NA
1	31.3368	3452	15	1	B45391	2020-10-17	17:01:00	autumn	lower	4	F	ID60	female	15.5	0.5	NA	1058	NA	NA
1	31.797	0	15	1	B45391	2020-10-17	17:01:00	autumn	lower	4	F	ID60	female	15.5	0.5	NA	1058	NA	NA
1	31.8606	0	15	1	B45391	2020-10-17	17:01:00	autumn	lower	4	F	ID60	female	15.5	0.5	NA	1058	NA	NA
1	31.928	0	15	1	B45391	2020-10-17	17:01:00	autumn	lower	4	F	ID60	female	15.5	0.5	NA	1058	NA	NA
1	31.9765	0	15	1	B45391	2020-10-17	17:01:00	autumn	lower	4	F	ID60	female	15.5	0.5	NA	1058	NA	NA
1	32.333	0	15	1	B45391	2020-10-17	17:01:00	autumn	lower	4	F	ID60	female	15.5	0.5	NA	1058	NA	NA
1	32.5874	0	15	1	B45391	2020-10-17	17:01:00	autumn	lower	4	F	ID60	female	15.5	0.5	NA	1058	NA	NA
1	33.2279	0	15	1	B45391	2020-10-17	17:01:00	autumn	lower	4	F	ID60	female	15.5	0.5	NA	1058	NA	NA
1	33.4601	0	15	1	B45391	2020-10-17	17:01:00	autumn	lower	4	F	ID60	female	15.5	0.5	NA	1058	NA	NA
1	33.521	0	15	1	B45391	2020-10-17	17:01:00	autumn	lower	4	F	ID60	female	15.5	0.5	NA	1058	NA	NA
1	33.6912	0	15	1	B45391	2020-10-17	17:01:00	autumn	lower	4	F	ID60	female	15.5	0.5	NA	1058	NA	NA
1	33.7525	0	15	1	B45391	2020-10-17	17:01:00	autumn	lower	4	F	ID60	female	15.5	0.5	NA	1058	NA	NA
1	33.8407	0	15	1	B45391	2020-10-17	17:01:00	autumn	lower	4	F	ID60	female	15.5	0.5	NA	1058	NA	NA
1	34.3794	0	15	1	B45391	2020-10-17	17:01:00	autumn	lower	4	F	ID60	female	15.5	0.5	NA	1058	NA	NA
1	34.7842	0	15	1	B45391	2020-10-17	17:01:00	autumn	lower	4	F	ID60	female	15.5	0.5	NA	1058	NA	NA
1	34.8758	0	15	1	B45391	2020-10-17	17:01:00	autumn	lower	4	F	ID60	female	15.5	0.5	NA	1058	NA	NA
1	35.155	0	15	1	B45391	2020-10-17	17:01:00	autumn	lower	4	F	ID60	female	15.5	0.5	NA	1058	NA	NA
1	36.028	0	15	1	B45391	2020-10-17	17:01:00	autumn	lower	4	F	ID60	female	15.5	0.5	NA	1058	NA	NA
1	36.238	0	15	1	B45391	2020-10-17	17:01:00	autumn	lower	4	F	ID60	female	15.5	0.5	NA	1058	NA	NA
1	36.7344	0	15	1	B45391	2020-10-17	17:01:00	autumn	lower	4	F	ID60	female	15.5	0.5	NA	1058	NA	NA
1	37.195	0	15	1	B45391	2020-10-17	17:01:00	autumn	lower	4	F	ID60	female	15.5	0.5	NA	1058	NA	NA
1	37.4415	0	15	1	B45391	2020-10-17	17:01:00	autumn	lower	4	F	ID60	female	15.5	0.5	NA	1058	NA	NA
1	37.5422	0	15	1	B45391	2020-10-17	17:01:00	autumn	lower	4	F	ID60	female	15.5	0.5	NA	1058	NA	NA
1	37.8199	0	15	1	B45391	2020-10-17	17:01:00	autumn	lower	4	F	ID60	female	15.5	0.5	NA	1058	NA	NA
1	37.8734	0	15	1	B45391	2020-10-17	17:01:00	autumn	lower	4	F	ID60	female	15.5	0.5	NA	1058	NA	NA
1	38.167	0	15	1	B45391	2020-10-17	17:01:00	autumn	lower	4	F	ID60	female	15.5	0.5	NA	1058	NA	NA
1	38.3264	0	15	1	B45391	2020-10-17	17:01:00	autumn	lower	4	F	ID60	female	15.5	0.5	NA	1058	NA	NA
1	38.3465	0	15	1	B45391	2020-10-17	17:01:00	autumn	lower	4	F	ID60	female	15.5	0.5	NA	1058	NA	NA
1	38.6552	0	15	1	B45391	2020-10-17	17:01:00	autumn	lower	4	F	ID60	female	15.5	0.5	NA	1058	NA	NA
1	38.8008	0	15	1	B45391	2020-10-17	17:01:00	autumn	lower	4	F	ID60	female	15.5	0.5	NA	1058	NA	NA
1	38.8543	0	15	1	B45391	2020-10-17	17:01:00	autumn	lower	4	F	ID60	female	15.5	0.5	NA	1058	NA	NA
1	38.9822	0	15	1	B45391	2020-10-17	17:01:00	autumn	lower	4	F	ID60	female	15.5	0.5	NA	1058	NA	NA
1	39.0968	0	15	1	B45391	2020-10-17	17:01:00	autumn	lower	4	F	ID60	female	15.5	0.5	NA	1058	NA	NA
1	39.5734	0	15	1	B45391	2020-10-17	17:01:00	autumn	lower	4	F	ID60	female	15.5	0.5	NA	1058	NA	NA
1	39.8791	0	15	1	B45391	2020-10-17	17:01:00	autumn	lower	4	F	ID60	female	15.5	0.5	NA	1058	NA	NA
1	39.9385	0	15	1	B45391	2020-10-17	17:01:00	autumn	lower	4	F	ID60	female	15.5	0.5	NA	1058	NA	NA
1	40.0082	0	15	1	B45391	2020-10-17	17:01:00	autumn	lower	4	F	ID60	female	15.5	0.5	NA	1058	NA	NA
1	40.3803	0	15	1	B45391	2020-10-17	17:01:00	autumn	lower	4	F	ID60	female	15.5	0.5	NA	1058	NA	NA
1	40.634	0	15	1	B45391	2020-10-17	17:01:00	autumn	lower	4	F	ID60	female	15.5	0.5	NA	1058	NA	NA
1	40.7574	0	15	1	B45391	2020-10-17	17:01:00	autumn	lower	4	F	ID60	female	15.5	0.5	NA	1058	NA	NA
1	40.8314	0	15	1	B45391	2020-10-17	17:01:00	autumn	lower	4	F	ID60	female	15.5	0.5	NA	1058	NA	NA
1	41.0598	0	15	1	B45391	2020-10-17	17:01:00	autumn	lower	4	F	ID60	female	15.5	0.5	NA	1058	NA	NA
1	41.1746	0	15	1	B45391	2020-10-17	17:01:00	autumn	lower	4	F	ID60	female	15.5	0.5	NA	1058	NA	NA
1	41.249	0	15	1	B45391	2020-10-17	17:01:00	autumn	lower	4	F	ID60	female	15.5	0.5	NA	1058	NA	NA
1	41.4111	0	15	1	B45391	2020-10-17	17:01:00	autumn	lower	4	F	ID60	female	15.5	0.5	NA	1058	NA	NA
1	41.479	1536	15	1	B45391	2020-10-17	17:01:00	autumn	lower	4	F	ID60	female	15.5	0.5	NA	1058	NA	NA
1	41.7004	0	15	1	B45391	2020-10-17	17:01:00	autumn	lower	4	F	ID60	female	15.5	0.5	NA	1058	NA	NA
1	41.822	0	15	1	B45391	2020-10-17	17:01:00	autumn	lower	4	F	ID60	female	15.5	0.5	NA	1058	NA	NA
1	41.8995	0	15	1	B45391	2020-10-17	17:01:00	autumn	lower	4	F	ID60	female	15.5	0.5	NA	1058	NA	NA
1	42.0725	2899	15	1	B45391	2020-10-17	17:01:00	autumn	lower	4	F	ID60	female	15.5	0.5	NA	1058	NA	NA
1	42.2026	3394	15	1	B45391	2020-10-17	17:01:00	autumn	lower	4	F	ID60	female	15.5	0.5	NA	1058	NA	NA
1	42.246	0	15	1	B45391	2020-10-17	17:01:00	autumn	lower	4	F	ID60	female	15.5	0.5	NA	1058	NA	NA
1	42.3144	2831	15	1	B45391	2020-10-17	17:01:00	autumn	lower	4	F	ID60	female	15.5	0.5	NA	1058	NA	NA
1	42.323	0	15	1	B45391	2020-10-17	17:01:00	autumn	lower	4	F	ID60	female	15.5	0.5	NA	1058	NA	NA
1	42.5511	0	15	1	B45391	2020-10-17	17:01:00	autumn	lower	4	F	ID60	female	15.5	0.5	NA	1058	NA	NA
1	42.6626	0	15	1	B45391	2020-10-17	17:01:00	autumn	lower	4	F	ID60	female	15.5	0.5	NA	1058	NA	NA
1	43.002	0	15	1	B45391	2020-10-17	17:01:00	autumn	lower	4	F	ID60	female	15.5	0.5	NA	1058	NA	NA
1	43.1275	0	15	1	B45391	2020-10-17	17:01:00	autumn	lower	4	F	ID60	female	15.5	0.5	NA	1058	NA	NA
1	43.3092	0	15	1	B45391	2020-10-17	17:01:00	autumn	lower	4	F	ID60	female	15.5	0.5	NA	1058	NA	NA
1	43.3909	0	15	1	B45391	2020-10-17	17:01:00	autumn	lower	4	F	ID60	female	15.5	0.5	NA	1058	NA	NA
1	43.4635	0	15	1	B45391	2020-10-17	17:01:00	autumn	lower	4	F	ID60	female	15.5	0.5	NA	1058	NA	NA
1	43.5175	0	15	1	B45391	2020-10-17	17:01:00	autumn	lower	4	F	ID60	female	15.5	0.5	NA	1058	NA	NA
1	43.6981	0	15	1	B45391	2020-10-17	17:01:00	autumn	lower	4	F	ID60	female	15.5	0.5	NA	1058	NA	NA
1	44.3488	2060	15	1	B45391	2020-10-17	17:01:00	autumn	lower	4	F	ID60	female	15.5	0.5	NA	1058	NA	NA
1	44.455	0	15	1	B45391	2020-10-17	17:01:00	autumn	lower	4	F	ID60	female	15.5	0.5	NA	1058	NA	NA
1	44.4955	0	15	1	B45391	2020-10-17	17:01:00	autumn	lower	4	F	ID60	female	15.5	0.5	NA	1058	NA	NA
1	44.8833	0	15	1	B45391	2020-10-17	17:01:00	autumn	lower	4	F	ID60	female	15.5	0.5	NA	1058	NA	NA
1	45.244	0	15	1	B45391	2020-10-17	17:01:00	autumn	lower	4	F	ID60	female	15.5	0.5	NA	1058	NA	NA
1	45.4495	1486	15	1	B45391	2020-10-17	17:01:00	autumn	lower	4	F	ID60	female	15.5	0.5	NA	1058	NA	NA
1	45.5187	0	15	1	B45391	2020-10-17	17:01:00	autumn	lower	4	F	ID60	female	15.5	0.5	NA	1058	NA	NA
1	45.8672	1757	15	1	B45391	2020-10-17	17:01:00	autumn	lower	4	F	ID60	female	15.5	0.5	NA	1058	NA	NA
1	2.64015	47466	16	5	B45408	2020-10-18	10:00:00	autumn	mixed	12.5	F	ID57	female	9.5	0.9	high	1536	m1	NA
1	2.6805	0	16	5	B45408	2020-10-18	10:00:00	autumn	mixed	12.5	F	ID57	female	9.5	0.9	high	1536	m1	NA
1	2.9277	0	16	5	B45408	2020-10-18	10:00:00	autumn	mixed	12.5	F	ID57	female	9.5	0.9	high	1536	m1	NA
1	3.148	0	16	5	B45408	2020-10-18	10:00:00	autumn	mixed	12.5	F	ID57	female	9.5	0.9	high	1536	m1	NA
1	3.17935	0	16	5	B45408	2020-10-18	10:00:00	autumn	mixed	12.5	F	ID57	female	9.5	0.9	high	1536	m1	NA
1	3.28135	0	16	5	B45408	2020-10-18	10:00:00	autumn	mixed	12.5	F	ID57	female	9.5	0.9	high	1536	m1	NA
1	3.3133	0	16	5	B45408	2020-10-18	10:00:00	autumn	mixed	12.5	F	ID57	female	9.5	0.9	high	1536	m1	NA
1	3.55965	0	16	5	B45408	2020-10-18	10:00:00	autumn	mixed	12.5	F	ID57	female	9.5	0.9	high	1536	m1	NA
1	3.7408	0	16	5	B45408	2020-10-18	10:00:00	autumn	mixed	12.5	F	ID57	female	9.5	0.9	high	1536	m1	NA
1	3.9962	0	16	5	B45408	2020-10-18	10:00:00	autumn	mixed	12.5	F	ID57	female	9.5	0.9	high	1536	m1	NA
1	4.043	0	16	5	B45408	2020-10-18	10:00:00	autumn	mixed	12.5	F	ID57	female	9.5	0.9	high	1536	m1	NA
1	4.109	0	16	5	B45408	2020-10-18	10:00:00	autumn	mixed	12.5	F	ID57	female	9.5	0.9	high	1536	m1	NA
1	4.25865	0	16	5	B45408	2020-10-18	10:00:00	autumn	mixed	12.5	F	ID57	female	9.5	0.9	high	1536	m1	NA
1	4.4445	9958	16	5	B45408	2020-10-18	10:00:00	autumn	mixed	12.5	F	ID57	female	9.5	0.9	high	1536	m1	NA
1	4.56155	47329	16	5	B45408	2020-10-18	10:00:00	autumn	mixed	12.5	F	ID57	female	9.5	0.9	high	1536	m1	NA
1	4.6823	0	16	5	B45408	2020-10-18	10:00:00	autumn	mixed	12.5	F	ID57	female	9.5	0.9	high	1536	m1	NA
1	4.73015	0	16	5	B45408	2020-10-18	10:00:00	autumn	mixed	12.5	F	ID57	female	9.5	0.9	high	1536	m1	NA
1	4.8192	0	16	5	B45408	2020-10-18	10:00:00	autumn	mixed	12.5	F	ID57	female	9.5	0.9	high	1536	m1	NA
1	4.9295	0	16	5	B45408	2020-10-18	10:00:00	autumn	mixed	12.5	F	ID57	female	9.5	0.9	high	1536	m1	NA
1	4.93765	0	16	5	B45408	2020-10-18	10:00:00	autumn	mixed	12.5	F	ID57	female	9.5	0.9	high	1536	m1	NA
1	5.10665	0	16	5	B45408	2020-10-18	10:00:00	autumn	mixed	12.5	F	ID57	female	9.5	0.9	high	1536	m1	NA
1	5.12035	0	16	5	B45408	2020-10-18	10:00:00	autumn	mixed	12.5	F	ID57	female	9.5	0.9	high	1536	m1	NA
1	5.163	0	16	5	B45408	2020-10-18	10:00:00	autumn	mixed	12.5	F	ID57	female	9.5	0.9	high	1536	m1	NA
1	5.43265	0	16	5	B45408	2020-10-18	10:00:00	autumn	mixed	12.5	F	ID57	female	9.5	0.9	high	1536	m1	NA
1	6.36215	0	16	5	B45408	2020-10-18	10:00:00	autumn	mixed	12.5	F	ID57	female	9.5	0.9	high	1536	m1	NA
1	6.84115	1994	16	5	B45408	2020-10-18	10:00:00	autumn	mixed	12.5	F	ID57	female	9.5	0.9	high	1536	m1	NA
1	6.88815	0	16	5	B45408	2020-10-18	10:00:00	autumn	mixed	12.5	F	ID57	female	9.5	0.9	high	1536	m1	NA
1	7.62735	1480	16	5	B45408	2020-10-18	10:00:00	autumn	mixed	12.5	F	ID57	female	9.5	0.9	high	1536	m1	NA
1	7.95535	0	16	5	B45408	2020-10-18	10:00:00	autumn	mixed	12.5	F	ID57	female	9.5	0.9	high	1536	m1	NA
1	8.22935	3871	16	5	B45408	2020-10-18	10:00:00	autumn	mixed	12.5	F	ID57	female	9.5	0.9	high	1536	m1	NA
1	8.5327	0	16	5	B45408	2020-10-18	10:00:00	autumn	mixed	12.5	F	ID57	female	9.5	0.9	high	1536	m1	NA
1	8.63615	3249	16	5	B45408	2020-10-18	10:00:00	autumn	mixed	12.5	F	ID57	female	9.5	0.9	high	1536	m1	NA
1	8.99465	0	16	5	B45408	2020-10-18	10:00:00	autumn	mixed	12.5	F	ID57	female	9.5	0.9	high	1536	m1	NA
1	9.076	0	16	5	B45408	2020-10-18	10:00:00	autumn	mixed	12.5	F	ID57	female	9.5	0.9	high	1536	m1	NA
1	9.084	0	16	5	B45408	2020-10-18	10:00:00	autumn	mixed	12.5	F	ID57	female	9.5	0.9	high	1536	m1	NA
1	9.1205	0	16	5	B45408	2020-10-18	10:00:00	autumn	mixed	12.5	F	ID57	female	9.5	0.9	high	1536	m1	NA
1	9.198	4914	16	5	B45408	2020-10-18	10:00:00	autumn	mixed	12.5	F	ID57	female	9.5	0.9	high	1536	m1	NA
1	9.2527	0	16	5	B45408	2020-10-18	10:00:00	autumn	mixed	12.5	F	ID57	female	9.5	0.9	high	1536	m1	NA
1	9.4372	0	16	5	B45408	2020-10-18	10:00:00	autumn	mixed	12.5	F	ID57	female	9.5	0.9	high	1536	m1	NA
1	9.4923	0	16	5	B45408	2020-10-18	10:00:00	autumn	mixed	12.5	F	ID57	female	9.5	0.9	high	1536	m1	NA
1	9.5657	0	16	5	B45408	2020-10-18	10:00:00	autumn	mixed	12.5	F	ID57	female	9.5	0.9	high	1536	m1	NA
1	9.82465	2386	16	5	B45408	2020-10-18	10:00:00	autumn	mixed	12.5	F	ID57	female	9.5	0.9	high	1536	m1	NA
1	10.0595	0	16	5	B45408	2020-10-18	10:00:00	autumn	mixed	12.5	F	ID57	female	9.5	0.9	high	1536	m1	NA
1	10.0745	0	16	5	B45408	2020-10-18	10:00:00	autumn	mixed	12.5	F	ID57	female	9.5	0.9	high	1536	m1	NA
1	10.3765	12793	16	5	B45408	2020-10-18	10:00:00	autumn	mixed	12.5	F	ID57	female	9.5	0.9	high	1536	m1	NA
1	10.495	2693	16	5	B45408	2020-10-18	10:00:00	autumn	mixed	12.5	F	ID57	female	9.5	0.9	high	1536	m1	NA
1	10.734	0	16	5	B45408	2020-10-18	10:00:00	autumn	mixed	12.5	F	ID57	female	9.5	0.9	high	1536	m1	NA
1	10.7735	0	16	5	B45408	2020-10-18	10:00:00	autumn	mixed	12.5	F	ID57	female	9.5	0.9	high	1536	m1	NA
1	10.841	0	16	5	B45408	2020-10-18	10:00:00	autumn	mixed	12.5	F	ID57	female	9.5	0.9	high	1536	m1	NA
1	11.1875	1159	16	5	B45408	2020-10-18	10:00:00	autumn	mixed	12.5	F	ID57	female	9.5	0.9	high	1536	m1	NA
1	11.407	0	16	5	B45408	2020-10-18	10:00:00	autumn	mixed	12.5	F	ID57	female	9.5	0.9	high	1536	m1	NA
1	11.4295	1080	16	5	B45408	2020-10-18	10:00:00	autumn	mixed	12.5	F	ID57	female	9.5	0.9	high	1536	m1	NA
1	13.114	0	16	5	B45408	2020-10-18	10:00:00	autumn	mixed	12.5	F	ID57	female	9.5	0.9	high	1536	m1	NA
1	13.1815	0	16	5	B45408	2020-10-18	10:00:00	autumn	mixed	12.5	F	ID57	female	9.5	0.9	high	1536	m1	NA
1	13.2275	171751	16	5	B45408	2020-10-18	10:00:00	autumn	mixed	12.5	F	ID57	female	9.5	0.9	high	1536	m1	NA
1	13.3805	0	16	5	B45408	2020-10-18	10:00:00	autumn	mixed	12.5	F	ID57	female	9.5	0.9	high	1536	m1	NA
1	13.577	0	16	5	B45408	2020-10-18	10:00:00	autumn	mixed	12.5	F	ID57	female	9.5	0.9	high	1536	m1	NA
1	13.813	3341	16	5	B45408	2020-10-18	10:00:00	autumn	mixed	12.5	F	ID57	female	9.5	0.9	high	1536	m1	NA
1	14.1931	4903	16	5	B45408	2020-10-18	10:00:00	autumn	mixed	12.5	F	ID57	female	9.5	0.9	high	1536	m1	NA
1	14.858	0	16	5	B45408	2020-10-18	10:00:00	autumn	mixed	12.5	F	ID57	female	9.5	0.9	high	1536	m1	NA
1	15.2193	4588	16	5	B45408	2020-10-18	10:00:00	autumn	mixed	12.5	F	ID57	female	9.5	0.9	high	1536	m1	NA
1	15.4096	0	16	5	B45408	2020-10-18	10:00:00	autumn	mixed	12.5	F	ID57	female	9.5	0.9	high	1536	m1	NA
1	15.5358	0	16	5	B45408	2020-10-18	10:00:00	autumn	mixed	12.5	F	ID57	female	9.5	0.9	high	1536	m1	NA
1	15.5844	0	16	5	B45408	2020-10-18	10:00:00	autumn	mixed	12.5	F	ID57	female	9.5	0.9	high	1536	m1	NA
1	15.8445	0	16	5	B45408	2020-10-18	10:00:00	autumn	mixed	12.5	F	ID57	female	9.5	0.9	high	1536	m1	NA
1	16.2885	0	16	5	B45408	2020-10-18	10:00:00	autumn	mixed	12.5	F	ID57	female	9.5	0.9	high	1536	m1	NA
1	16.3185	0	16	5	B45408	2020-10-18	10:00:00	autumn	mixed	12.5	F	ID57	female	9.5	0.9	high	1536	m1	NA
1	16.4007	0	16	5	B45408	2020-10-18	10:00:00	autumn	mixed	12.5	F	ID57	female	9.5	0.9	high	1536	m1	NA
1	17.5489	0	16	5	B45408	2020-10-18	10:00:00	autumn	mixed	12.5	F	ID57	female	9.5	0.9	high	1536	m1	NA
1	17.6815	3860	16	5	B45408	2020-10-18	10:00:00	autumn	mixed	12.5	F	ID57	female	9.5	0.9	high	1536	m1	NA
1	17.7265	0	16	5	B45408	2020-10-18	10:00:00	autumn	mixed	12.5	F	ID57	female	9.5	0.9	high	1536	m1	NA
1	18.2172	0	16	5	B45408	2020-10-18	10:00:00	autumn	mixed	12.5	F	ID57	female	9.5	0.9	high	1536	m1	NA
1	19.0175	0	16	5	B45408	2020-10-18	10:00:00	autumn	mixed	12.5	F	ID57	female	9.5	0.9	high	1536	m1	NA
1	19.1263	0	16	5	B45408	2020-10-18	10:00:00	autumn	mixed	12.5	F	ID57	female	9.5	0.9	high	1536	m1	NA
1	19.24	0	16	5	B45408	2020-10-18	10:00:00	autumn	mixed	12.5	F	ID57	female	9.5	0.9	high	1536	m1	NA
1	19.4772	1347	16	5	B45408	2020-10-18	10:00:00	autumn	mixed	12.5	F	ID57	female	9.5	0.9	high	1536	m1	NA
1	19.4974	19213	16	5	B45408	2020-10-18	10:00:00	autumn	mixed	12.5	F	ID57	female	9.5	0.9	high	1536	m1	NA
1	19.7497	0	16	5	B45408	2020-10-18	10:00:00	autumn	mixed	12.5	F	ID57	female	9.5	0.9	high	1536	m1	NA
1	19.7886	0	16	5	B45408	2020-10-18	10:00:00	autumn	mixed	12.5	F	ID57	female	9.5	0.9	high	1536	m1	NA
1	19.7943	0	16	5	B45408	2020-10-18	10:00:00	autumn	mixed	12.5	F	ID57	female	9.5	0.9	high	1536	m1	NA
1	19.9023	0	16	5	B45408	2020-10-18	10:00:00	autumn	mixed	12.5	F	ID57	female	9.5	0.9	high	1536	m1	NA
1	20.1007	0	16	5	B45408	2020-10-18	10:00:00	autumn	mixed	12.5	F	ID57	female	9.5	0.9	high	1536	m1	NA
1	20.854	0	16	5	B45408	2020-10-18	10:00:00	autumn	mixed	12.5	F	ID57	female	9.5	0.9	high	1536	m1	NA
1	20.9126	0	16	5	B45408	2020-10-18	10:00:00	autumn	mixed	12.5	F	ID57	female	9.5	0.9	high	1536	m1	NA
1	21.2755	0	16	5	B45408	2020-10-18	10:00:00	autumn	mixed	12.5	F	ID57	female	9.5	0.9	high	1536	m1	NA
1	21.5995	0	16	5	B45408	2020-10-18	10:00:00	autumn	mixed	12.5	F	ID57	female	9.5	0.9	high	1536	m1	NA
1	21.8573	0	16	5	B45408	2020-10-18	10:00:00	autumn	mixed	12.5	F	ID57	female	9.5	0.9	high	1536	m1	NA
1	22.3485	0	16	5	B45408	2020-10-18	10:00:00	autumn	mixed	12.5	F	ID57	female	9.5	0.9	high	1536	m1	NA
1	22.8659	0	16	5	B45408	2020-10-18	10:00:00	autumn	mixed	12.5	F	ID57	female	9.5	0.9	high	1536	m1	NA
1	23.5033	0	16	5	B45408	2020-10-18	10:00:00	autumn	mixed	12.5	F	ID57	female	9.5	0.9	high	1536	m1	NA
1	24.5052	0	16	5	B45408	2020-10-18	10:00:00	autumn	mixed	12.5	F	ID57	female	9.5	0.9	high	1536	m1	NA
1	24.6688	0	16	5	B45408	2020-10-18	10:00:00	autumn	mixed	12.5	F	ID57	female	9.5	0.9	high	1536	m1	NA
1	24.9491	1401	16	5	B45408	2020-10-18	10:00:00	autumn	mixed	12.5	F	ID57	female	9.5	0.9	high	1536	m1	NA
1	25.257	0	16	5	B45408	2020-10-18	10:00:00	autumn	mixed	12.5	F	ID57	female	9.5	0.9	high	1536	m1	NA
1	25.6942	0	16	5	B45408	2020-10-18	10:00:00	autumn	mixed	12.5	F	ID57	female	9.5	0.9	high	1536	m1	NA
1	26.84	0	16	5	B45408	2020-10-18	10:00:00	autumn	mixed	12.5	F	ID57	female	9.5	0.9	high	1536	m1	NA
1	26.909	0	16	5	B45408	2020-10-18	10:00:00	autumn	mixed	12.5	F	ID57	female	9.5	0.9	high	1536	m1	NA
1	27.3408	0	16	5	B45408	2020-10-18	10:00:00	autumn	mixed	12.5	F	ID57	female	9.5	0.9	high	1536	m1	NA
1	28.1484	49730	16	5	B45408	2020-10-18	10:00:00	autumn	mixed	12.5	F	ID57	female	9.5	0.9	high	1536	m1	NA
1	28.5666	0	16	5	B45408	2020-10-18	10:00:00	autumn	mixed	12.5	F	ID57	female	9.5	0.9	high	1536	m1	NA
1	28.8958	0	16	5	B45408	2020-10-18	10:00:00	autumn	mixed	12.5	F	ID57	female	9.5	0.9	high	1536	m1	NA
1	29.2588	0	16	5	B45408	2020-10-18	10:00:00	autumn	mixed	12.5	F	ID57	female	9.5	0.9	high	1536	m1	NA
1	29.4497	0	16	5	B45408	2020-10-18	10:00:00	autumn	mixed	12.5	F	ID57	female	9.5	0.9	high	1536	m1	NA
1	29.5196	30519	16	5	B45408	2020-10-18	10:00:00	autumn	mixed	12.5	F	ID57	female	9.5	0.9	high	1536	m1	NA
1	30.0956	0	16	5	B45408	2020-10-18	10:00:00	autumn	mixed	12.5	F	ID57	female	9.5	0.9	high	1536	m1	NA
1	30.3013	0	16	5	B45408	2020-10-18	10:00:00	autumn	mixed	12.5	F	ID57	female	9.5	0.9	high	1536	m1	NA
1	30.418	0	16	5	B45408	2020-10-18	10:00:00	autumn	mixed	12.5	F	ID57	female	9.5	0.9	high	1536	m1	NA
1	30.4667	0	16	5	B45408	2020-10-18	10:00:00	autumn	mixed	12.5	F	ID57	female	9.5	0.9	high	1536	m1	NA
1	30.6204	0	16	5	B45408	2020-10-18	10:00:00	autumn	mixed	12.5	F	ID57	female	9.5	0.9	high	1536	m1	NA
1	30.8385	18629	16	5	B45408	2020-10-18	10:00:00	autumn	mixed	12.5	F	ID57	female	9.5	0.9	high	1536	m1	NA
1	31.0187	0	16	5	B45408	2020-10-18	10:00:00	autumn	mixed	12.5	F	ID57	female	9.5	0.9	high	1536	m1	NA
1	31.0532	0	16	5	B45408	2020-10-18	10:00:00	autumn	mixed	12.5	F	ID57	female	9.5	0.9	high	1536	m1	NA
1	31.3368	1562	16	5	B45408	2020-10-18	10:00:00	autumn	mixed	12.5	F	ID57	female	9.5	0.9	high	1536	m1	NA
1	31.797	0	16	5	B45408	2020-10-18	10:00:00	autumn	mixed	12.5	F	ID57	female	9.5	0.9	high	1536	m1	NA
1	31.8606	0	16	5	B45408	2020-10-18	10:00:00	autumn	mixed	12.5	F	ID57	female	9.5	0.9	high	1536	m1	NA
1	31.928	0	16	5	B45408	2020-10-18	10:00:00	autumn	mixed	12.5	F	ID57	female	9.5	0.9	high	1536	m1	NA
1	31.9765	0	16	5	B45408	2020-10-18	10:00:00	autumn	mixed	12.5	F	ID57	female	9.5	0.9	high	1536	m1	NA
1	32.333	0	16	5	B45408	2020-10-18	10:00:00	autumn	mixed	12.5	F	ID57	female	9.5	0.9	high	1536	m1	NA
1	32.5874	0	16	5	B45408	2020-10-18	10:00:00	autumn	mixed	12.5	F	ID57	female	9.5	0.9	high	1536	m1	NA
1	33.2279	0	16	5	B45408	2020-10-18	10:00:00	autumn	mixed	12.5	F	ID57	female	9.5	0.9	high	1536	m1	NA
1	33.4601	0	16	5	B45408	2020-10-18	10:00:00	autumn	mixed	12.5	F	ID57	female	9.5	0.9	high	1536	m1	NA
1	33.521	0	16	5	B45408	2020-10-18	10:00:00	autumn	mixed	12.5	F	ID57	female	9.5	0.9	high	1536	m1	NA
1	33.6912	0	16	5	B45408	2020-10-18	10:00:00	autumn	mixed	12.5	F	ID57	female	9.5	0.9	high	1536	m1	NA
1	33.7525	0	16	5	B45408	2020-10-18	10:00:00	autumn	mixed	12.5	F	ID57	female	9.5	0.9	high	1536	m1	NA
1	33.8407	0	16	5	B45408	2020-10-18	10:00:00	autumn	mixed	12.5	F	ID57	female	9.5	0.9	high	1536	m1	NA
1	34.3794	0	16	5	B45408	2020-10-18	10:00:00	autumn	mixed	12.5	F	ID57	female	9.5	0.9	high	1536	m1	NA
1	34.7842	0	16	5	B45408	2020-10-18	10:00:00	autumn	mixed	12.5	F	ID57	female	9.5	0.9	high	1536	m1	NA
1	34.8758	0	16	5	B45408	2020-10-18	10:00:00	autumn	mixed	12.5	F	ID57	female	9.5	0.9	high	1536	m1	NA
1	35.155	0	16	5	B45408	2020-10-18	10:00:00	autumn	mixed	12.5	F	ID57	female	9.5	0.9	high	1536	m1	NA
1	36.028	0	16	5	B45408	2020-10-18	10:00:00	autumn	mixed	12.5	F	ID57	female	9.5	0.9	high	1536	m1	NA
1	36.238	0	16	5	B45408	2020-10-18	10:00:00	autumn	mixed	12.5	F	ID57	female	9.5	0.9	high	1536	m1	NA
1	36.7344	0	16	5	B45408	2020-10-18	10:00:00	autumn	mixed	12.5	F	ID57	female	9.5	0.9	high	1536	m1	NA
1	37.195	0	16	5	B45408	2020-10-18	10:00:00	autumn	mixed	12.5	F	ID57	female	9.5	0.9	high	1536	m1	NA
1	37.4415	0	16	5	B45408	2020-10-18	10:00:00	autumn	mixed	12.5	F	ID57	female	9.5	0.9	high	1536	m1	NA
1	37.5422	0	16	5	B45408	2020-10-18	10:00:00	autumn	mixed	12.5	F	ID57	female	9.5	0.9	high	1536	m1	NA
1	37.8199	0	16	5	B45408	2020-10-18	10:00:00	autumn	mixed	12.5	F	ID57	female	9.5	0.9	high	1536	m1	NA
1	37.8734	1218	16	5	B45408	2020-10-18	10:00:00	autumn	mixed	12.5	F	ID57	female	9.5	0.9	high	1536	m1	NA
1	38.167	0	16	5	B45408	2020-10-18	10:00:00	autumn	mixed	12.5	F	ID57	female	9.5	0.9	high	1536	m1	NA
1	38.3264	0	16	5	B45408	2020-10-18	10:00:00	autumn	mixed	12.5	F	ID57	female	9.5	0.9	high	1536	m1	NA
1	38.3465	0	16	5	B45408	2020-10-18	10:00:00	autumn	mixed	12.5	F	ID57	female	9.5	0.9	high	1536	m1	NA
1	38.6552	0	16	5	B45408	2020-10-18	10:00:00	autumn	mixed	12.5	F	ID57	female	9.5	0.9	high	1536	m1	NA
1	38.8008	0	16	5	B45408	2020-10-18	10:00:00	autumn	mixed	12.5	F	ID57	female	9.5	0.9	high	1536	m1	NA
1	38.8543	0	16	5	B45408	2020-10-18	10:00:00	autumn	mixed	12.5	F	ID57	female	9.5	0.9	high	1536	m1	NA
1	38.9822	0	16	5	B45408	2020-10-18	10:00:00	autumn	mixed	12.5	F	ID57	female	9.5	0.9	high	1536	m1	NA
1	39.0968	0	16	5	B45408	2020-10-18	10:00:00	autumn	mixed	12.5	F	ID57	female	9.5	0.9	high	1536	m1	NA
1	39.5734	0	16	5	B45408	2020-10-18	10:00:00	autumn	mixed	12.5	F	ID57	female	9.5	0.9	high	1536	m1	NA
1	39.8791	0	16	5	B45408	2020-10-18	10:00:00	autumn	mixed	12.5	F	ID57	female	9.5	0.9	high	1536	m1	NA
1	39.9385	0	16	5	B45408	2020-10-18	10:00:00	autumn	mixed	12.5	F	ID57	female	9.5	0.9	high	1536	m1	NA
1	40.0082	0	16	5	B45408	2020-10-18	10:00:00	autumn	mixed	12.5	F	ID57	female	9.5	0.9	high	1536	m1	NA
1	40.3803	0	16	5	B45408	2020-10-18	10:00:00	autumn	mixed	12.5	F	ID57	female	9.5	0.9	high	1536	m1	NA
1	40.634	0	16	5	B45408	2020-10-18	10:00:00	autumn	mixed	12.5	F	ID57	female	9.5	0.9	high	1536	m1	NA
1	40.7574	0	16	5	B45408	2020-10-18	10:00:00	autumn	mixed	12.5	F	ID57	female	9.5	0.9	high	1536	m1	NA
1	40.8314	0	16	5	B45408	2020-10-18	10:00:00	autumn	mixed	12.5	F	ID57	female	9.5	0.9	high	1536	m1	NA
1	41.0598	5345	16	5	B45408	2020-10-18	10:00:00	autumn	mixed	12.5	F	ID57	female	9.5	0.9	high	1536	m1	NA
1	41.1746	1771	16	5	B45408	2020-10-18	10:00:00	autumn	mixed	12.5	F	ID57	female	9.5	0.9	high	1536	m1	NA
1	41.249	0	16	5	B45408	2020-10-18	10:00:00	autumn	mixed	12.5	F	ID57	female	9.5	0.9	high	1536	m1	NA
1	41.4111	0	16	5	B45408	2020-10-18	10:00:00	autumn	mixed	12.5	F	ID57	female	9.5	0.9	high	1536	m1	NA
1	41.479	3570	16	5	B45408	2020-10-18	10:00:00	autumn	mixed	12.5	F	ID57	female	9.5	0.9	high	1536	m1	NA
1	41.7004	0	16	5	B45408	2020-10-18	10:00:00	autumn	mixed	12.5	F	ID57	female	9.5	0.9	high	1536	m1	NA
1	41.822	0	16	5	B45408	2020-10-18	10:00:00	autumn	mixed	12.5	F	ID57	female	9.5	0.9	high	1536	m1	NA
1	41.8995	0	16	5	B45408	2020-10-18	10:00:00	autumn	mixed	12.5	F	ID57	female	9.5	0.9	high	1536	m1	NA
1	42.0725	4050	16	5	B45408	2020-10-18	10:00:00	autumn	mixed	12.5	F	ID57	female	9.5	0.9	high	1536	m1	NA
1	42.2026	2976	16	5	B45408	2020-10-18	10:00:00	autumn	mixed	12.5	F	ID57	female	9.5	0.9	high	1536	m1	NA
1	42.246	0	16	5	B45408	2020-10-18	10:00:00	autumn	mixed	12.5	F	ID57	female	9.5	0.9	high	1536	m1	NA
1	42.3144	5656	16	5	B45408	2020-10-18	10:00:00	autumn	mixed	12.5	F	ID57	female	9.5	0.9	high	1536	m1	NA
1	42.323	0	16	5	B45408	2020-10-18	10:00:00	autumn	mixed	12.5	F	ID57	female	9.5	0.9	high	1536	m1	NA
1	42.5511	0	16	5	B45408	2020-10-18	10:00:00	autumn	mixed	12.5	F	ID57	female	9.5	0.9	high	1536	m1	NA
1	42.6626	0	16	5	B45408	2020-10-18	10:00:00	autumn	mixed	12.5	F	ID57	female	9.5	0.9	high	1536	m1	NA
1	43.002	0	16	5	B45408	2020-10-18	10:00:00	autumn	mixed	12.5	F	ID57	female	9.5	0.9	high	1536	m1	NA
1	43.1275	0	16	5	B45408	2020-10-18	10:00:00	autumn	mixed	12.5	F	ID57	female	9.5	0.9	high	1536	m1	NA
1	43.3092	2262	16	5	B45408	2020-10-18	10:00:00	autumn	mixed	12.5	F	ID57	female	9.5	0.9	high	1536	m1	NA
1	43.3909	0	16	5	B45408	2020-10-18	10:00:00	autumn	mixed	12.5	F	ID57	female	9.5	0.9	high	1536	m1	NA
1	43.4635	0	16	5	B45408	2020-10-18	10:00:00	autumn	mixed	12.5	F	ID57	female	9.5	0.9	high	1536	m1	NA
1	43.5175	0	16	5	B45408	2020-10-18	10:00:00	autumn	mixed	12.5	F	ID57	female	9.5	0.9	high	1536	m1	NA
1	43.6981	0	16	5	B45408	2020-10-18	10:00:00	autumn	mixed	12.5	F	ID57	female	9.5	0.9	high	1536	m1	NA
1	44.3488	2334	16	5	B45408	2020-10-18	10:00:00	autumn	mixed	12.5	F	ID57	female	9.5	0.9	high	1536	m1	NA
1	44.455	0	16	5	B45408	2020-10-18	10:00:00	autumn	mixed	12.5	F	ID57	female	9.5	0.9	high	1536	m1	NA
1	44.4955	0	16	5	B45408	2020-10-18	10:00:00	autumn	mixed	12.5	F	ID57	female	9.5	0.9	high	1536	m1	NA
1	44.8833	0	16	5	B45408	2020-10-18	10:00:00	autumn	mixed	12.5	F	ID57	female	9.5	0.9	high	1536	m1	NA
1	45.244	0	16	5	B45408	2020-10-18	10:00:00	autumn	mixed	12.5	F	ID57	female	9.5	0.9	high	1536	m1	NA
1	45.4495	1560	16	5	B45408	2020-10-18	10:00:00	autumn	mixed	12.5	F	ID57	female	9.5	0.9	high	1536	m1	NA
1	45.5187	0	16	5	B45408	2020-10-18	10:00:00	autumn	mixed	12.5	F	ID57	female	9.5	0.9	high	1536	m1	NA
1	45.8672	1487	16	5	B45408	2020-10-18	10:00:00	autumn	mixed	12.5	F	ID57	female	9.5	0.9	high	1536	m1	NA
1	2.64015	37583	17	2	B45389	2020-10-18	10:09:00	autumn	upper	12.5	F	ID57	female	9.5	0.5	high	1536	m1	NA
1	2.6805	0	17	2	B45389	2020-10-18	10:09:00	autumn	upper	12.5	F	ID57	female	9.5	0.5	high	1536	m1	NA
1	2.9277	0	17	2	B45389	2020-10-18	10:09:00	autumn	upper	12.5	F	ID57	female	9.5	0.5	high	1536	m1	NA
1	3.148	0	17	2	B45389	2020-10-18	10:09:00	autumn	upper	12.5	F	ID57	female	9.5	0.5	high	1536	m1	NA
1	3.17935	0	17	2	B45389	2020-10-18	10:09:00	autumn	upper	12.5	F	ID57	female	9.5	0.5	high	1536	m1	NA
1	3.28135	0	17	2	B45389	2020-10-18	10:09:00	autumn	upper	12.5	F	ID57	female	9.5	0.5	high	1536	m1	NA
1	3.3133	12510	17	2	B45389	2020-10-18	10:09:00	autumn	upper	12.5	F	ID57	female	9.5	0.5	high	1536	m1	NA
1	3.55965	0	17	2	B45389	2020-10-18	10:09:00	autumn	upper	12.5	F	ID57	female	9.5	0.5	high	1536	m1	NA
1	3.7408	0	17	2	B45389	2020-10-18	10:09:00	autumn	upper	12.5	F	ID57	female	9.5	0.5	high	1536	m1	NA
1	3.9962	0	17	2	B45389	2020-10-18	10:09:00	autumn	upper	12.5	F	ID57	female	9.5	0.5	high	1536	m1	NA
1	4.043	0	17	2	B45389	2020-10-18	10:09:00	autumn	upper	12.5	F	ID57	female	9.5	0.5	high	1536	m1	NA
1	4.109	0	17	2	B45389	2020-10-18	10:09:00	autumn	upper	12.5	F	ID57	female	9.5	0.5	high	1536	m1	NA
1	4.25865	0	17	2	B45389	2020-10-18	10:09:00	autumn	upper	12.5	F	ID57	female	9.5	0.5	high	1536	m1	NA
1	4.4445	103975	17	2	B45389	2020-10-18	10:09:00	autumn	upper	12.5	F	ID57	female	9.5	0.5	high	1536	m1	NA
1	4.56155	4426	17	2	B45389	2020-10-18	10:09:00	autumn	upper	12.5	F	ID57	female	9.5	0.5	high	1536	m1	NA
1	4.6823	0	17	2	B45389	2020-10-18	10:09:00	autumn	upper	12.5	F	ID57	female	9.5	0.5	high	1536	m1	NA
1	4.73015	0	17	2	B45389	2020-10-18	10:09:00	autumn	upper	12.5	F	ID57	female	9.5	0.5	high	1536	m1	NA
1	4.8192	0	17	2	B45389	2020-10-18	10:09:00	autumn	upper	12.5	F	ID57	female	9.5	0.5	high	1536	m1	NA
1	4.9295	0	17	2	B45389	2020-10-18	10:09:00	autumn	upper	12.5	F	ID57	female	9.5	0.5	high	1536	m1	NA
1	4.93765	0	17	2	B45389	2020-10-18	10:09:00	autumn	upper	12.5	F	ID57	female	9.5	0.5	high	1536	m1	NA
1	5.10665	0	17	2	B45389	2020-10-18	10:09:00	autumn	upper	12.5	F	ID57	female	9.5	0.5	high	1536	m1	NA
1	5.12035	0	17	2	B45389	2020-10-18	10:09:00	autumn	upper	12.5	F	ID57	female	9.5	0.5	high	1536	m1	NA
1	5.163	0	17	2	B45389	2020-10-18	10:09:00	autumn	upper	12.5	F	ID57	female	9.5	0.5	high	1536	m1	NA
1	5.43265	0	17	2	B45389	2020-10-18	10:09:00	autumn	upper	12.5	F	ID57	female	9.5	0.5	high	1536	m1	NA
1	6.36215	0	17	2	B45389	2020-10-18	10:09:00	autumn	upper	12.5	F	ID57	female	9.5	0.5	high	1536	m1	NA
1	6.84115	0	17	2	B45389	2020-10-18	10:09:00	autumn	upper	12.5	F	ID57	female	9.5	0.5	high	1536	m1	NA
1	6.88815	0	17	2	B45389	2020-10-18	10:09:00	autumn	upper	12.5	F	ID57	female	9.5	0.5	high	1536	m1	NA
1	7.62735	0	17	2	B45389	2020-10-18	10:09:00	autumn	upper	12.5	F	ID57	female	9.5	0.5	high	1536	m1	NA
1	7.95535	0	17	2	B45389	2020-10-18	10:09:00	autumn	upper	12.5	F	ID57	female	9.5	0.5	high	1536	m1	NA
1	8.22935	2316	17	2	B45389	2020-10-18	10:09:00	autumn	upper	12.5	F	ID57	female	9.5	0.5	high	1536	m1	NA
1	8.5327	0	17	2	B45389	2020-10-18	10:09:00	autumn	upper	12.5	F	ID57	female	9.5	0.5	high	1536	m1	NA
1	8.63615	0	17	2	B45389	2020-10-18	10:09:00	autumn	upper	12.5	F	ID57	female	9.5	0.5	high	1536	m1	NA
1	8.99465	0	17	2	B45389	2020-10-18	10:09:00	autumn	upper	12.5	F	ID57	female	9.5	0.5	high	1536	m1	NA
1	9.076	0	17	2	B45389	2020-10-18	10:09:00	autumn	upper	12.5	F	ID57	female	9.5	0.5	high	1536	m1	NA
1	9.084	15677	17	2	B45389	2020-10-18	10:09:00	autumn	upper	12.5	F	ID57	female	9.5	0.5	high	1536	m1	NA
1	9.1205	0	17	2	B45389	2020-10-18	10:09:00	autumn	upper	12.5	F	ID57	female	9.5	0.5	high	1536	m1	NA
1	9.198	3067	17	2	B45389	2020-10-18	10:09:00	autumn	upper	12.5	F	ID57	female	9.5	0.5	high	1536	m1	NA
1	9.2527	0	17	2	B45389	2020-10-18	10:09:00	autumn	upper	12.5	F	ID57	female	9.5	0.5	high	1536	m1	NA
1	9.4372	0	17	2	B45389	2020-10-18	10:09:00	autumn	upper	12.5	F	ID57	female	9.5	0.5	high	1536	m1	NA
1	9.4923	0	17	2	B45389	2020-10-18	10:09:00	autumn	upper	12.5	F	ID57	female	9.5	0.5	high	1536	m1	NA
1	9.5657	0	17	2	B45389	2020-10-18	10:09:00	autumn	upper	12.5	F	ID57	female	9.5	0.5	high	1536	m1	NA
1	9.82465	0	17	2	B45389	2020-10-18	10:09:00	autumn	upper	12.5	F	ID57	female	9.5	0.5	high	1536	m1	NA
1	10.0595	0	17	2	B45389	2020-10-18	10:09:00	autumn	upper	12.5	F	ID57	female	9.5	0.5	high	1536	m1	NA
1	10.0745	0	17	2	B45389	2020-10-18	10:09:00	autumn	upper	12.5	F	ID57	female	9.5	0.5	high	1536	m1	NA
1	10.3765	2516	17	2	B45389	2020-10-18	10:09:00	autumn	upper	12.5	F	ID57	female	9.5	0.5	high	1536	m1	NA
1	10.495	1565	17	2	B45389	2020-10-18	10:09:00	autumn	upper	12.5	F	ID57	female	9.5	0.5	high	1536	m1	NA
1	10.734	0	17	2	B45389	2020-10-18	10:09:00	autumn	upper	12.5	F	ID57	female	9.5	0.5	high	1536	m1	NA
1	10.7735	0	17	2	B45389	2020-10-18	10:09:00	autumn	upper	12.5	F	ID57	female	9.5	0.5	high	1536	m1	NA
1	10.841	0	17	2	B45389	2020-10-18	10:09:00	autumn	upper	12.5	F	ID57	female	9.5	0.5	high	1536	m1	NA
1	11.1875	0	17	2	B45389	2020-10-18	10:09:00	autumn	upper	12.5	F	ID57	female	9.5	0.5	high	1536	m1	NA
1	11.407	0	17	2	B45389	2020-10-18	10:09:00	autumn	upper	12.5	F	ID57	female	9.5	0.5	high	1536	m1	NA
1	11.4295	0	17	2	B45389	2020-10-18	10:09:00	autumn	upper	12.5	F	ID57	female	9.5	0.5	high	1536	m1	NA
1	13.114	0	17	2	B45389	2020-10-18	10:09:00	autumn	upper	12.5	F	ID57	female	9.5	0.5	high	1536	m1	NA
1	13.1815	0	17	2	B45389	2020-10-18	10:09:00	autumn	upper	12.5	F	ID57	female	9.5	0.5	high	1536	m1	NA
1	13.2275	44404	17	2	B45389	2020-10-18	10:09:00	autumn	upper	12.5	F	ID57	female	9.5	0.5	high	1536	m1	NA
1	13.3805	0	17	2	B45389	2020-10-18	10:09:00	autumn	upper	12.5	F	ID57	female	9.5	0.5	high	1536	m1	NA
1	13.577	0	17	2	B45389	2020-10-18	10:09:00	autumn	upper	12.5	F	ID57	female	9.5	0.5	high	1536	m1	NA
1	13.813	6444	17	2	B45389	2020-10-18	10:09:00	autumn	upper	12.5	F	ID57	female	9.5	0.5	high	1536	m1	NA
1	14.1931	3690	17	2	B45389	2020-10-18	10:09:00	autumn	upper	12.5	F	ID57	female	9.5	0.5	high	1536	m1	NA
1	14.858	0	17	2	B45389	2020-10-18	10:09:00	autumn	upper	12.5	F	ID57	female	9.5	0.5	high	1536	m1	NA
1	15.2193	0	17	2	B45389	2020-10-18	10:09:00	autumn	upper	12.5	F	ID57	female	9.5	0.5	high	1536	m1	NA
1	15.4096	0	17	2	B45389	2020-10-18	10:09:00	autumn	upper	12.5	F	ID57	female	9.5	0.5	high	1536	m1	NA
1	15.5358	0	17	2	B45389	2020-10-18	10:09:00	autumn	upper	12.5	F	ID57	female	9.5	0.5	high	1536	m1	NA
1	15.5844	0	17	2	B45389	2020-10-18	10:09:00	autumn	upper	12.5	F	ID57	female	9.5	0.5	high	1536	m1	NA
1	15.8445	0	17	2	B45389	2020-10-18	10:09:00	autumn	upper	12.5	F	ID57	female	9.5	0.5	high	1536	m1	NA
1	16.2885	0	17	2	B45389	2020-10-18	10:09:00	autumn	upper	12.5	F	ID57	female	9.5	0.5	high	1536	m1	NA
1	16.3185	0	17	2	B45389	2020-10-18	10:09:00	autumn	upper	12.5	F	ID57	female	9.5	0.5	high	1536	m1	NA
1	16.4007	0	17	2	B45389	2020-10-18	10:09:00	autumn	upper	12.5	F	ID57	female	9.5	0.5	high	1536	m1	NA
1	17.5489	0	17	2	B45389	2020-10-18	10:09:00	autumn	upper	12.5	F	ID57	female	9.5	0.5	high	1536	m1	NA
1	17.6815	2503	17	2	B45389	2020-10-18	10:09:00	autumn	upper	12.5	F	ID57	female	9.5	0.5	high	1536	m1	NA
1	17.7265	0	17	2	B45389	2020-10-18	10:09:00	autumn	upper	12.5	F	ID57	female	9.5	0.5	high	1536	m1	NA
1	18.2172	0	17	2	B45389	2020-10-18	10:09:00	autumn	upper	12.5	F	ID57	female	9.5	0.5	high	1536	m1	NA
1	19.0175	0	17	2	B45389	2020-10-18	10:09:00	autumn	upper	12.5	F	ID57	female	9.5	0.5	high	1536	m1	NA
1	19.1263	0	17	2	B45389	2020-10-18	10:09:00	autumn	upper	12.5	F	ID57	female	9.5	0.5	high	1536	m1	NA
1	19.24	0	17	2	B45389	2020-10-18	10:09:00	autumn	upper	12.5	F	ID57	female	9.5	0.5	high	1536	m1	NA
1	19.4772	0	17	2	B45389	2020-10-18	10:09:00	autumn	upper	12.5	F	ID57	female	9.5	0.5	high	1536	m1	NA
1	19.4974	14767	17	2	B45389	2020-10-18	10:09:00	autumn	upper	12.5	F	ID57	female	9.5	0.5	high	1536	m1	NA
1	19.7497	0	17	2	B45389	2020-10-18	10:09:00	autumn	upper	12.5	F	ID57	female	9.5	0.5	high	1536	m1	NA
1	19.7886	0	17	2	B45389	2020-10-18	10:09:00	autumn	upper	12.5	F	ID57	female	9.5	0.5	high	1536	m1	NA
1	19.7943	0	17	2	B45389	2020-10-18	10:09:00	autumn	upper	12.5	F	ID57	female	9.5	0.5	high	1536	m1	NA
1	19.9023	0	17	2	B45389	2020-10-18	10:09:00	autumn	upper	12.5	F	ID57	female	9.5	0.5	high	1536	m1	NA
1	20.1007	0	17	2	B45389	2020-10-18	10:09:00	autumn	upper	12.5	F	ID57	female	9.5	0.5	high	1536	m1	NA
1	20.854	0	17	2	B45389	2020-10-18	10:09:00	autumn	upper	12.5	F	ID57	female	9.5	0.5	high	1536	m1	NA
1	20.9126	0	17	2	B45389	2020-10-18	10:09:00	autumn	upper	12.5	F	ID57	female	9.5	0.5	high	1536	m1	NA
1	21.2755	0	17	2	B45389	2020-10-18	10:09:00	autumn	upper	12.5	F	ID57	female	9.5	0.5	high	1536	m1	NA
1	21.5995	0	17	2	B45389	2020-10-18	10:09:00	autumn	upper	12.5	F	ID57	female	9.5	0.5	high	1536	m1	NA
1	21.8573	0	17	2	B45389	2020-10-18	10:09:00	autumn	upper	12.5	F	ID57	female	9.5	0.5	high	1536	m1	NA
1	22.3485	0	17	2	B45389	2020-10-18	10:09:00	autumn	upper	12.5	F	ID57	female	9.5	0.5	high	1536	m1	NA
1	22.8659	0	17	2	B45389	2020-10-18	10:09:00	autumn	upper	12.5	F	ID57	female	9.5	0.5	high	1536	m1	NA
1	23.5033	0	17	2	B45389	2020-10-18	10:09:00	autumn	upper	12.5	F	ID57	female	9.5	0.5	high	1536	m1	NA
1	24.5052	0	17	2	B45389	2020-10-18	10:09:00	autumn	upper	12.5	F	ID57	female	9.5	0.5	high	1536	m1	NA
1	24.6688	0	17	2	B45389	2020-10-18	10:09:00	autumn	upper	12.5	F	ID57	female	9.5	0.5	high	1536	m1	NA
1	24.9491	1709	17	2	B45389	2020-10-18	10:09:00	autumn	upper	12.5	F	ID57	female	9.5	0.5	high	1536	m1	NA
1	25.257	1741	17	2	B45389	2020-10-18	10:09:00	autumn	upper	12.5	F	ID57	female	9.5	0.5	high	1536	m1	NA
1	25.6942	0	17	2	B45389	2020-10-18	10:09:00	autumn	upper	12.5	F	ID57	female	9.5	0.5	high	1536	m1	NA
1	26.84	1259	17	2	B45389	2020-10-18	10:09:00	autumn	upper	12.5	F	ID57	female	9.5	0.5	high	1536	m1	NA
1	26.909	0	17	2	B45389	2020-10-18	10:09:00	autumn	upper	12.5	F	ID57	female	9.5	0.5	high	1536	m1	NA
1	27.3408	0	17	2	B45389	2020-10-18	10:09:00	autumn	upper	12.5	F	ID57	female	9.5	0.5	high	1536	m1	NA
1	28.1484	2020	17	2	B45389	2020-10-18	10:09:00	autumn	upper	12.5	F	ID57	female	9.5	0.5	high	1536	m1	NA
1	28.5666	1301	17	2	B45389	2020-10-18	10:09:00	autumn	upper	12.5	F	ID57	female	9.5	0.5	high	1536	m1	NA
1	28.8958	0	17	2	B45389	2020-10-18	10:09:00	autumn	upper	12.5	F	ID57	female	9.5	0.5	high	1536	m1	NA
1	29.2588	0	17	2	B45389	2020-10-18	10:09:00	autumn	upper	12.5	F	ID57	female	9.5	0.5	high	1536	m1	NA
1	29.4497	0	17	2	B45389	2020-10-18	10:09:00	autumn	upper	12.5	F	ID57	female	9.5	0.5	high	1536	m1	NA
1	29.5196	27062	17	2	B45389	2020-10-18	10:09:00	autumn	upper	12.5	F	ID57	female	9.5	0.5	high	1536	m1	NA
1	30.0956	0	17	2	B45389	2020-10-18	10:09:00	autumn	upper	12.5	F	ID57	female	9.5	0.5	high	1536	m1	NA
1	30.3013	0	17	2	B45389	2020-10-18	10:09:00	autumn	upper	12.5	F	ID57	female	9.5	0.5	high	1536	m1	NA
1	30.418	0	17	2	B45389	2020-10-18	10:09:00	autumn	upper	12.5	F	ID57	female	9.5	0.5	high	1536	m1	NA
1	30.4667	0	17	2	B45389	2020-10-18	10:09:00	autumn	upper	12.5	F	ID57	female	9.5	0.5	high	1536	m1	NA
1	30.6204	0	17	2	B45389	2020-10-18	10:09:00	autumn	upper	12.5	F	ID57	female	9.5	0.5	high	1536	m1	NA
1	30.8385	6540	17	2	B45389	2020-10-18	10:09:00	autumn	upper	12.5	F	ID57	female	9.5	0.5	high	1536	m1	NA
1	31.0187	0	17	2	B45389	2020-10-18	10:09:00	autumn	upper	12.5	F	ID57	female	9.5	0.5	high	1536	m1	NA
1	31.0532	0	17	2	B45389	2020-10-18	10:09:00	autumn	upper	12.5	F	ID57	female	9.5	0.5	high	1536	m1	NA
1	31.3368	1595	17	2	B45389	2020-10-18	10:09:00	autumn	upper	12.5	F	ID57	female	9.5	0.5	high	1536	m1	NA
1	31.797	0	17	2	B45389	2020-10-18	10:09:00	autumn	upper	12.5	F	ID57	female	9.5	0.5	high	1536	m1	NA
1	31.8606	0	17	2	B45389	2020-10-18	10:09:00	autumn	upper	12.5	F	ID57	female	9.5	0.5	high	1536	m1	NA
1	31.928	0	17	2	B45389	2020-10-18	10:09:00	autumn	upper	12.5	F	ID57	female	9.5	0.5	high	1536	m1	NA
1	31.9765	0	17	2	B45389	2020-10-18	10:09:00	autumn	upper	12.5	F	ID57	female	9.5	0.5	high	1536	m1	NA
1	32.333	0	17	2	B45389	2020-10-18	10:09:00	autumn	upper	12.5	F	ID57	female	9.5	0.5	high	1536	m1	NA
1	32.5874	3789	17	2	B45389	2020-10-18	10:09:00	autumn	upper	12.5	F	ID57	female	9.5	0.5	high	1536	m1	NA
1	33.2279	0	17	2	B45389	2020-10-18	10:09:00	autumn	upper	12.5	F	ID57	female	9.5	0.5	high	1536	m1	NA
1	33.4601	0	17	2	B45389	2020-10-18	10:09:00	autumn	upper	12.5	F	ID57	female	9.5	0.5	high	1536	m1	NA
1	33.521	0	17	2	B45389	2020-10-18	10:09:00	autumn	upper	12.5	F	ID57	female	9.5	0.5	high	1536	m1	NA
1	33.6912	0	17	2	B45389	2020-10-18	10:09:00	autumn	upper	12.5	F	ID57	female	9.5	0.5	high	1536	m1	NA
1	33.7525	0	17	2	B45389	2020-10-18	10:09:00	autumn	upper	12.5	F	ID57	female	9.5	0.5	high	1536	m1	NA
1	33.8407	0	17	2	B45389	2020-10-18	10:09:00	autumn	upper	12.5	F	ID57	female	9.5	0.5	high	1536	m1	NA
1	34.3794	0	17	2	B45389	2020-10-18	10:09:00	autumn	upper	12.5	F	ID57	female	9.5	0.5	high	1536	m1	NA
1	34.7842	0	17	2	B45389	2020-10-18	10:09:00	autumn	upper	12.5	F	ID57	female	9.5	0.5	high	1536	m1	NA
1	34.8758	0	17	2	B45389	2020-10-18	10:09:00	autumn	upper	12.5	F	ID57	female	9.5	0.5	high	1536	m1	NA
1	35.155	0	17	2	B45389	2020-10-18	10:09:00	autumn	upper	12.5	F	ID57	female	9.5	0.5	high	1536	m1	NA
1	36.028	0	17	2	B45389	2020-10-18	10:09:00	autumn	upper	12.5	F	ID57	female	9.5	0.5	high	1536	m1	NA
1	36.238	0	17	2	B45389	2020-10-18	10:09:00	autumn	upper	12.5	F	ID57	female	9.5	0.5	high	1536	m1	NA
1	36.7344	0	17	2	B45389	2020-10-18	10:09:00	autumn	upper	12.5	F	ID57	female	9.5	0.5	high	1536	m1	NA
1	37.195	0	17	2	B45389	2020-10-18	10:09:00	autumn	upper	12.5	F	ID57	female	9.5	0.5	high	1536	m1	NA
1	37.4415	0	17	2	B45389	2020-10-18	10:09:00	autumn	upper	12.5	F	ID57	female	9.5	0.5	high	1536	m1	NA
1	37.5422	0	17	2	B45389	2020-10-18	10:09:00	autumn	upper	12.5	F	ID57	female	9.5	0.5	high	1536	m1	NA
1	37.8199	0	17	2	B45389	2020-10-18	10:09:00	autumn	upper	12.5	F	ID57	female	9.5	0.5	high	1536	m1	NA
1	37.8734	0	17	2	B45389	2020-10-18	10:09:00	autumn	upper	12.5	F	ID57	female	9.5	0.5	high	1536	m1	NA
1	38.167	0	17	2	B45389	2020-10-18	10:09:00	autumn	upper	12.5	F	ID57	female	9.5	0.5	high	1536	m1	NA
1	38.3264	0	17	2	B45389	2020-10-18	10:09:00	autumn	upper	12.5	F	ID57	female	9.5	0.5	high	1536	m1	NA
1	38.3465	0	17	2	B45389	2020-10-18	10:09:00	autumn	upper	12.5	F	ID57	female	9.5	0.5	high	1536	m1	NA
1	38.6552	0	17	2	B45389	2020-10-18	10:09:00	autumn	upper	12.5	F	ID57	female	9.5	0.5	high	1536	m1	NA
1	38.8008	0	17	2	B45389	2020-10-18	10:09:00	autumn	upper	12.5	F	ID57	female	9.5	0.5	high	1536	m1	NA
1	38.8543	0	17	2	B45389	2020-10-18	10:09:00	autumn	upper	12.5	F	ID57	female	9.5	0.5	high	1536	m1	NA
1	38.9822	0	17	2	B45389	2020-10-18	10:09:00	autumn	upper	12.5	F	ID57	female	9.5	0.5	high	1536	m1	NA
1	39.0968	0	17	2	B45389	2020-10-18	10:09:00	autumn	upper	12.5	F	ID57	female	9.5	0.5	high	1536	m1	NA
1	39.5734	0	17	2	B45389	2020-10-18	10:09:00	autumn	upper	12.5	F	ID57	female	9.5	0.5	high	1536	m1	NA
1	39.8791	0	17	2	B45389	2020-10-18	10:09:00	autumn	upper	12.5	F	ID57	female	9.5	0.5	high	1536	m1	NA
1	39.9385	0	17	2	B45389	2020-10-18	10:09:00	autumn	upper	12.5	F	ID57	female	9.5	0.5	high	1536	m1	NA
1	40.0082	0	17	2	B45389	2020-10-18	10:09:00	autumn	upper	12.5	F	ID57	female	9.5	0.5	high	1536	m1	NA
1	40.3803	0	17	2	B45389	2020-10-18	10:09:00	autumn	upper	12.5	F	ID57	female	9.5	0.5	high	1536	m1	NA
1	40.634	0	17	2	B45389	2020-10-18	10:09:00	autumn	upper	12.5	F	ID57	female	9.5	0.5	high	1536	m1	NA
1	40.7574	0	17	2	B45389	2020-10-18	10:09:00	autumn	upper	12.5	F	ID57	female	9.5	0.5	high	1536	m1	NA
1	40.8314	0	17	2	B45389	2020-10-18	10:09:00	autumn	upper	12.5	F	ID57	female	9.5	0.5	high	1536	m1	NA
1	41.0598	0	17	2	B45389	2020-10-18	10:09:00	autumn	upper	12.5	F	ID57	female	9.5	0.5	high	1536	m1	NA
1	41.1746	0	17	2	B45389	2020-10-18	10:09:00	autumn	upper	12.5	F	ID57	female	9.5	0.5	high	1536	m1	NA
1	41.249	0	17	2	B45389	2020-10-18	10:09:00	autumn	upper	12.5	F	ID57	female	9.5	0.5	high	1536	m1	NA
1	41.4111	0	17	2	B45389	2020-10-18	10:09:00	autumn	upper	12.5	F	ID57	female	9.5	0.5	high	1536	m1	NA
1	41.479	5381	17	2	B45389	2020-10-18	10:09:00	autumn	upper	12.5	F	ID57	female	9.5	0.5	high	1536	m1	NA
1	41.7004	0	17	2	B45389	2020-10-18	10:09:00	autumn	upper	12.5	F	ID57	female	9.5	0.5	high	1536	m1	NA
1	41.822	1018	17	2	B45389	2020-10-18	10:09:00	autumn	upper	12.5	F	ID57	female	9.5	0.5	high	1536	m1	NA
1	41.8995	0	17	2	B45389	2020-10-18	10:09:00	autumn	upper	12.5	F	ID57	female	9.5	0.5	high	1536	m1	NA
1	42.0725	3871	17	2	B45389	2020-10-18	10:09:00	autumn	upper	12.5	F	ID57	female	9.5	0.5	high	1536	m1	NA
1	42.2026	2976	17	2	B45389	2020-10-18	10:09:00	autumn	upper	12.5	F	ID57	female	9.5	0.5	high	1536	m1	NA
1	42.246	0	17	2	B45389	2020-10-18	10:09:00	autumn	upper	12.5	F	ID57	female	9.5	0.5	high	1536	m1	NA
1	42.3144	0	17	2	B45389	2020-10-18	10:09:00	autumn	upper	12.5	F	ID57	female	9.5	0.5	high	1536	m1	NA
1	42.323	6339	17	2	B45389	2020-10-18	10:09:00	autumn	upper	12.5	F	ID57	female	9.5	0.5	high	1536	m1	NA
1	42.5511	0	17	2	B45389	2020-10-18	10:09:00	autumn	upper	12.5	F	ID57	female	9.5	0.5	high	1536	m1	NA
1	42.6626	0	17	2	B45389	2020-10-18	10:09:00	autumn	upper	12.5	F	ID57	female	9.5	0.5	high	1536	m1	NA
1	43.002	0	17	2	B45389	2020-10-18	10:09:00	autumn	upper	12.5	F	ID57	female	9.5	0.5	high	1536	m1	NA
1	43.1275	0	17	2	B45389	2020-10-18	10:09:00	autumn	upper	12.5	F	ID57	female	9.5	0.5	high	1536	m1	NA
1	43.3092	0	17	2	B45389	2020-10-18	10:09:00	autumn	upper	12.5	F	ID57	female	9.5	0.5	high	1536	m1	NA
1	43.3909	0	17	2	B45389	2020-10-18	10:09:00	autumn	upper	12.5	F	ID57	female	9.5	0.5	high	1536	m1	NA
1	43.4635	0	17	2	B45389	2020-10-18	10:09:00	autumn	upper	12.5	F	ID57	female	9.5	0.5	high	1536	m1	NA
1	43.5175	0	17	2	B45389	2020-10-18	10:09:00	autumn	upper	12.5	F	ID57	female	9.5	0.5	high	1536	m1	NA
1	43.6981	0	17	2	B45389	2020-10-18	10:09:00	autumn	upper	12.5	F	ID57	female	9.5	0.5	high	1536	m1	NA
1	44.3488	1173	17	2	B45389	2020-10-18	10:09:00	autumn	upper	12.5	F	ID57	female	9.5	0.5	high	1536	m1	NA
1	44.455	0	17	2	B45389	2020-10-18	10:09:00	autumn	upper	12.5	F	ID57	female	9.5	0.5	high	1536	m1	NA
1	44.4955	0	17	2	B45389	2020-10-18	10:09:00	autumn	upper	12.5	F	ID57	female	9.5	0.5	high	1536	m1	NA
1	44.8833	0	17	2	B45389	2020-10-18	10:09:00	autumn	upper	12.5	F	ID57	female	9.5	0.5	high	1536	m1	NA
1	45.244	0	17	2	B45389	2020-10-18	10:09:00	autumn	upper	12.5	F	ID57	female	9.5	0.5	high	1536	m1	NA
1	45.4495	0	17	2	B45389	2020-10-18	10:09:00	autumn	upper	12.5	F	ID57	female	9.5	0.5	high	1536	m1	NA
1	45.5187	0	17	2	B45389	2020-10-18	10:09:00	autumn	upper	12.5	F	ID57	female	9.5	0.5	high	1536	m1	NA
1	45.8672	0	17	2	B45389	2020-10-18	10:09:00	autumn	upper	12.5	F	ID57	female	9.5	0.5	high	1536	m1	NA
1	2.64015	129007	18	4	B45390	2020-10-18	17:00:00	autumn	upper	11.5	F	ID44	male	12.5	0.55	high	1613	NA	NA
1	2.6805	0	18	4	B45390	2020-10-18	17:00:00	autumn	upper	11.5	F	ID44	male	12.5	0.55	high	1613	NA	NA
1	2.9277	0	18	4	B45390	2020-10-18	17:00:00	autumn	upper	11.5	F	ID44	male	12.5	0.55	high	1613	NA	NA
1	3.148	0	18	4	B45390	2020-10-18	17:00:00	autumn	upper	11.5	F	ID44	male	12.5	0.55	high	1613	NA	NA
1	3.17935	0	18	4	B45390	2020-10-18	17:00:00	autumn	upper	11.5	F	ID44	male	12.5	0.55	high	1613	NA	NA
1	3.28135	0	18	4	B45390	2020-10-18	17:00:00	autumn	upper	11.5	F	ID44	male	12.5	0.55	high	1613	NA	NA
1	3.3133	0	18	4	B45390	2020-10-18	17:00:00	autumn	upper	11.5	F	ID44	male	12.5	0.55	high	1613	NA	NA
1	3.55965	0	18	4	B45390	2020-10-18	17:00:00	autumn	upper	11.5	F	ID44	male	12.5	0.55	high	1613	NA	NA
1	3.7408	0	18	4	B45390	2020-10-18	17:00:00	autumn	upper	11.5	F	ID44	male	12.5	0.55	high	1613	NA	NA
1	3.9962	0	18	4	B45390	2020-10-18	17:00:00	autumn	upper	11.5	F	ID44	male	12.5	0.55	high	1613	NA	NA
1	4.043	0	18	4	B45390	2020-10-18	17:00:00	autumn	upper	11.5	F	ID44	male	12.5	0.55	high	1613	NA	NA
1	4.109	0	18	4	B45390	2020-10-18	17:00:00	autumn	upper	11.5	F	ID44	male	12.5	0.55	high	1613	NA	NA
1	4.25865	0	18	4	B45390	2020-10-18	17:00:00	autumn	upper	11.5	F	ID44	male	12.5	0.55	high	1613	NA	NA
1	4.4445	10053	18	4	B45390	2020-10-18	17:00:00	autumn	upper	11.5	F	ID44	male	12.5	0.55	high	1613	NA	NA
1	4.56155	4861	18	4	B45390	2020-10-18	17:00:00	autumn	upper	11.5	F	ID44	male	12.5	0.55	high	1613	NA	NA
1	4.6823	0	18	4	B45390	2020-10-18	17:00:00	autumn	upper	11.5	F	ID44	male	12.5	0.55	high	1613	NA	NA
1	4.73015	0	18	4	B45390	2020-10-18	17:00:00	autumn	upper	11.5	F	ID44	male	12.5	0.55	high	1613	NA	NA
1	4.8192	0	18	4	B45390	2020-10-18	17:00:00	autumn	upper	11.5	F	ID44	male	12.5	0.55	high	1613	NA	NA
1	4.9295	0	18	4	B45390	2020-10-18	17:00:00	autumn	upper	11.5	F	ID44	male	12.5	0.55	high	1613	NA	NA
1	4.93765	0	18	4	B45390	2020-10-18	17:00:00	autumn	upper	11.5	F	ID44	male	12.5	0.55	high	1613	NA	NA
1	5.10665	0	18	4	B45390	2020-10-18	17:00:00	autumn	upper	11.5	F	ID44	male	12.5	0.55	high	1613	NA	NA
1	5.12035	0	18	4	B45390	2020-10-18	17:00:00	autumn	upper	11.5	F	ID44	male	12.5	0.55	high	1613	NA	NA
1	5.163	0	18	4	B45390	2020-10-18	17:00:00	autumn	upper	11.5	F	ID44	male	12.5	0.55	high	1613	NA	NA
1	5.43265	0	18	4	B45390	2020-10-18	17:00:00	autumn	upper	11.5	F	ID44	male	12.5	0.55	high	1613	NA	NA
1	6.36215	0	18	4	B45390	2020-10-18	17:00:00	autumn	upper	11.5	F	ID44	male	12.5	0.55	high	1613	NA	NA
1	6.84115	0	18	4	B45390	2020-10-18	17:00:00	autumn	upper	11.5	F	ID44	male	12.5	0.55	high	1613	NA	NA
1	6.88815	0	18	4	B45390	2020-10-18	17:00:00	autumn	upper	11.5	F	ID44	male	12.5	0.55	high	1613	NA	NA
1	7.62735	0	18	4	B45390	2020-10-18	17:00:00	autumn	upper	11.5	F	ID44	male	12.5	0.55	high	1613	NA	NA
1	7.95535	1122	18	4	B45390	2020-10-18	17:00:00	autumn	upper	11.5	F	ID44	male	12.5	0.55	high	1613	NA	NA
1	8.22935	3928	18	4	B45390	2020-10-18	17:00:00	autumn	upper	11.5	F	ID44	male	12.5	0.55	high	1613	NA	NA
1	8.5327	0	18	4	B45390	2020-10-18	17:00:00	autumn	upper	11.5	F	ID44	male	12.5	0.55	high	1613	NA	NA
1	8.63615	0	18	4	B45390	2020-10-18	17:00:00	autumn	upper	11.5	F	ID44	male	12.5	0.55	high	1613	NA	NA
1	8.99465	0	18	4	B45390	2020-10-18	17:00:00	autumn	upper	11.5	F	ID44	male	12.5	0.55	high	1613	NA	NA
1	9.076	0	18	4	B45390	2020-10-18	17:00:00	autumn	upper	11.5	F	ID44	male	12.5	0.55	high	1613	NA	NA
1	9.084	11348	18	4	B45390	2020-10-18	17:00:00	autumn	upper	11.5	F	ID44	male	12.5	0.55	high	1613	NA	NA
1	9.1205	2645	18	4	B45390	2020-10-18	17:00:00	autumn	upper	11.5	F	ID44	male	12.5	0.55	high	1613	NA	NA
1	9.198	1480	18	4	B45390	2020-10-18	17:00:00	autumn	upper	11.5	F	ID44	male	12.5	0.55	high	1613	NA	NA
1	9.2527	0	18	4	B45390	2020-10-18	17:00:00	autumn	upper	11.5	F	ID44	male	12.5	0.55	high	1613	NA	NA
1	9.4372	0	18	4	B45390	2020-10-18	17:00:00	autumn	upper	11.5	F	ID44	male	12.5	0.55	high	1613	NA	NA
1	9.4923	0	18	4	B45390	2020-10-18	17:00:00	autumn	upper	11.5	F	ID44	male	12.5	0.55	high	1613	NA	NA
1	9.5657	0	18	4	B45390	2020-10-18	17:00:00	autumn	upper	11.5	F	ID44	male	12.5	0.55	high	1613	NA	NA
1	9.82465	2027	18	4	B45390	2020-10-18	17:00:00	autumn	upper	11.5	F	ID44	male	12.5	0.55	high	1613	NA	NA
1	10.0595	0	18	4	B45390	2020-10-18	17:00:00	autumn	upper	11.5	F	ID44	male	12.5	0.55	high	1613	NA	NA
1	10.0745	0	18	4	B45390	2020-10-18	17:00:00	autumn	upper	11.5	F	ID44	male	12.5	0.55	high	1613	NA	NA
1	10.3765	8995	18	4	B45390	2020-10-18	17:00:00	autumn	upper	11.5	F	ID44	male	12.5	0.55	high	1613	NA	NA
1	10.495	1337	18	4	B45390	2020-10-18	17:00:00	autumn	upper	11.5	F	ID44	male	12.5	0.55	high	1613	NA	NA
1	10.734	0	18	4	B45390	2020-10-18	17:00:00	autumn	upper	11.5	F	ID44	male	12.5	0.55	high	1613	NA	NA
1	10.7735	0	18	4	B45390	2020-10-18	17:00:00	autumn	upper	11.5	F	ID44	male	12.5	0.55	high	1613	NA	NA
1	10.841	0	18	4	B45390	2020-10-18	17:00:00	autumn	upper	11.5	F	ID44	male	12.5	0.55	high	1613	NA	NA
1	11.1875	0	18	4	B45390	2020-10-18	17:00:00	autumn	upper	11.5	F	ID44	male	12.5	0.55	high	1613	NA	NA
1	11.407	3355	18	4	B45390	2020-10-18	17:00:00	autumn	upper	11.5	F	ID44	male	12.5	0.55	high	1613	NA	NA
1	11.4295	0	18	4	B45390	2020-10-18	17:00:00	autumn	upper	11.5	F	ID44	male	12.5	0.55	high	1613	NA	NA
1	13.114	0	18	4	B45390	2020-10-18	17:00:00	autumn	upper	11.5	F	ID44	male	12.5	0.55	high	1613	NA	NA
1	13.1815	2446	18	4	B45390	2020-10-18	17:00:00	autumn	upper	11.5	F	ID44	male	12.5	0.55	high	1613	NA	NA
1	13.2275	26839	18	4	B45390	2020-10-18	17:00:00	autumn	upper	11.5	F	ID44	male	12.5	0.55	high	1613	NA	NA
1	13.3805	0	18	4	B45390	2020-10-18	17:00:00	autumn	upper	11.5	F	ID44	male	12.5	0.55	high	1613	NA	NA
1	13.577	0	18	4	B45390	2020-10-18	17:00:00	autumn	upper	11.5	F	ID44	male	12.5	0.55	high	1613	NA	NA
1	13.813	11832	18	4	B45390	2020-10-18	17:00:00	autumn	upper	11.5	F	ID44	male	12.5	0.55	high	1613	NA	NA
1	14.1931	2037	18	4	B45390	2020-10-18	17:00:00	autumn	upper	11.5	F	ID44	male	12.5	0.55	high	1613	NA	NA
1	14.858	0	18	4	B45390	2020-10-18	17:00:00	autumn	upper	11.5	F	ID44	male	12.5	0.55	high	1613	NA	NA
1	15.2193	1869	18	4	B45390	2020-10-18	17:00:00	autumn	upper	11.5	F	ID44	male	12.5	0.55	high	1613	NA	NA
1	15.4096	0	18	4	B45390	2020-10-18	17:00:00	autumn	upper	11.5	F	ID44	male	12.5	0.55	high	1613	NA	NA
1	15.5358	0	18	4	B45390	2020-10-18	17:00:00	autumn	upper	11.5	F	ID44	male	12.5	0.55	high	1613	NA	NA
1	15.5844	0	18	4	B45390	2020-10-18	17:00:00	autumn	upper	11.5	F	ID44	male	12.5	0.55	high	1613	NA	NA
1	15.8445	0	18	4	B45390	2020-10-18	17:00:00	autumn	upper	11.5	F	ID44	male	12.5	0.55	high	1613	NA	NA
1	16.2885	2294	18	4	B45390	2020-10-18	17:00:00	autumn	upper	11.5	F	ID44	male	12.5	0.55	high	1613	NA	NA
1	16.3185	0	18	4	B45390	2020-10-18	17:00:00	autumn	upper	11.5	F	ID44	male	12.5	0.55	high	1613	NA	NA
1	16.4007	0	18	4	B45390	2020-10-18	17:00:00	autumn	upper	11.5	F	ID44	male	12.5	0.55	high	1613	NA	NA
1	17.5489	0	18	4	B45390	2020-10-18	17:00:00	autumn	upper	11.5	F	ID44	male	12.5	0.55	high	1613	NA	NA
1	17.6815	0	18	4	B45390	2020-10-18	17:00:00	autumn	upper	11.5	F	ID44	male	12.5	0.55	high	1613	NA	NA
1	17.7265	0	18	4	B45390	2020-10-18	17:00:00	autumn	upper	11.5	F	ID44	male	12.5	0.55	high	1613	NA	NA
1	18.2172	0	18	4	B45390	2020-10-18	17:00:00	autumn	upper	11.5	F	ID44	male	12.5	0.55	high	1613	NA	NA
1	19.0175	0	18	4	B45390	2020-10-18	17:00:00	autumn	upper	11.5	F	ID44	male	12.5	0.55	high	1613	NA	NA
1	19.1263	0	18	4	B45390	2020-10-18	17:00:00	autumn	upper	11.5	F	ID44	male	12.5	0.55	high	1613	NA	NA
1	19.24	0	18	4	B45390	2020-10-18	17:00:00	autumn	upper	11.5	F	ID44	male	12.5	0.55	high	1613	NA	NA
1	19.4772	0	18	4	B45390	2020-10-18	17:00:00	autumn	upper	11.5	F	ID44	male	12.5	0.55	high	1613	NA	NA
1	19.4974	15446	18	4	B45390	2020-10-18	17:00:00	autumn	upper	11.5	F	ID44	male	12.5	0.55	high	1613	NA	NA
1	19.7497	0	18	4	B45390	2020-10-18	17:00:00	autumn	upper	11.5	F	ID44	male	12.5	0.55	high	1613	NA	NA
1	19.7886	7118	18	4	B45390	2020-10-18	17:00:00	autumn	upper	11.5	F	ID44	male	12.5	0.55	high	1613	NA	NA
1	19.7943	0	18	4	B45390	2020-10-18	17:00:00	autumn	upper	11.5	F	ID44	male	12.5	0.55	high	1613	NA	NA
1	19.9023	0	18	4	B45390	2020-10-18	17:00:00	autumn	upper	11.5	F	ID44	male	12.5	0.55	high	1613	NA	NA
1	20.1007	0	18	4	B45390	2020-10-18	17:00:00	autumn	upper	11.5	F	ID44	male	12.5	0.55	high	1613	NA	NA
1	20.854	0	18	4	B45390	2020-10-18	17:00:00	autumn	upper	11.5	F	ID44	male	12.5	0.55	high	1613	NA	NA
1	20.9126	0	18	4	B45390	2020-10-18	17:00:00	autumn	upper	11.5	F	ID44	male	12.5	0.55	high	1613	NA	NA
1	21.2755	0	18	4	B45390	2020-10-18	17:00:00	autumn	upper	11.5	F	ID44	male	12.5	0.55	high	1613	NA	NA
1	21.5995	0	18	4	B45390	2020-10-18	17:00:00	autumn	upper	11.5	F	ID44	male	12.5	0.55	high	1613	NA	NA
1	21.8573	5588	18	4	B45390	2020-10-18	17:00:00	autumn	upper	11.5	F	ID44	male	12.5	0.55	high	1613	NA	NA
1	22.3485	0	18	4	B45390	2020-10-18	17:00:00	autumn	upper	11.5	F	ID44	male	12.5	0.55	high	1613	NA	NA
1	22.8659	0	18	4	B45390	2020-10-18	17:00:00	autumn	upper	11.5	F	ID44	male	12.5	0.55	high	1613	NA	NA
1	23.5033	0	18	4	B45390	2020-10-18	17:00:00	autumn	upper	11.5	F	ID44	male	12.5	0.55	high	1613	NA	NA
1	24.5052	0	18	4	B45390	2020-10-18	17:00:00	autumn	upper	11.5	F	ID44	male	12.5	0.55	high	1613	NA	NA
1	24.6688	31964	18	4	B45390	2020-10-18	17:00:00	autumn	upper	11.5	F	ID44	male	12.5	0.55	high	1613	NA	NA
1	24.9491	2281	18	4	B45390	2020-10-18	17:00:00	autumn	upper	11.5	F	ID44	male	12.5	0.55	high	1613	NA	NA
1	25.257	0	18	4	B45390	2020-10-18	17:00:00	autumn	upper	11.5	F	ID44	male	12.5	0.55	high	1613	NA	NA
1	25.6942	1068	18	4	B45390	2020-10-18	17:00:00	autumn	upper	11.5	F	ID44	male	12.5	0.55	high	1613	NA	NA
1	26.84	2083	18	4	B45390	2020-10-18	17:00:00	autumn	upper	11.5	F	ID44	male	12.5	0.55	high	1613	NA	NA
1	26.909	0	18	4	B45390	2020-10-18	17:00:00	autumn	upper	11.5	F	ID44	male	12.5	0.55	high	1613	NA	NA
1	27.3408	0	18	4	B45390	2020-10-18	17:00:00	autumn	upper	11.5	F	ID44	male	12.5	0.55	high	1613	NA	NA
1	28.1484	17845	18	4	B45390	2020-10-18	17:00:00	autumn	upper	11.5	F	ID44	male	12.5	0.55	high	1613	NA	NA
1	28.5666	0	18	4	B45390	2020-10-18	17:00:00	autumn	upper	11.5	F	ID44	male	12.5	0.55	high	1613	NA	NA
1	28.8958	2264	18	4	B45390	2020-10-18	17:00:00	autumn	upper	11.5	F	ID44	male	12.5	0.55	high	1613	NA	NA
1	29.2588	0	18	4	B45390	2020-10-18	17:00:00	autumn	upper	11.5	F	ID44	male	12.5	0.55	high	1613	NA	NA
1	29.4497	0	18	4	B45390	2020-10-18	17:00:00	autumn	upper	11.5	F	ID44	male	12.5	0.55	high	1613	NA	NA
1	29.5196	7702	18	4	B45390	2020-10-18	17:00:00	autumn	upper	11.5	F	ID44	male	12.5	0.55	high	1613	NA	NA
1	30.0956	0	18	4	B45390	2020-10-18	17:00:00	autumn	upper	11.5	F	ID44	male	12.5	0.55	high	1613	NA	NA
1	30.3013	0	18	4	B45390	2020-10-18	17:00:00	autumn	upper	11.5	F	ID44	male	12.5	0.55	high	1613	NA	NA
1	30.418	0	18	4	B45390	2020-10-18	17:00:00	autumn	upper	11.5	F	ID44	male	12.5	0.55	high	1613	NA	NA
1	30.4667	0	18	4	B45390	2020-10-18	17:00:00	autumn	upper	11.5	F	ID44	male	12.5	0.55	high	1613	NA	NA
1	30.6204	0	18	4	B45390	2020-10-18	17:00:00	autumn	upper	11.5	F	ID44	male	12.5	0.55	high	1613	NA	NA
1	30.8385	8251	18	4	B45390	2020-10-18	17:00:00	autumn	upper	11.5	F	ID44	male	12.5	0.55	high	1613	NA	NA
1	31.0187	0	18	4	B45390	2020-10-18	17:00:00	autumn	upper	11.5	F	ID44	male	12.5	0.55	high	1613	NA	NA
1	31.0532	0	18	4	B45390	2020-10-18	17:00:00	autumn	upper	11.5	F	ID44	male	12.5	0.55	high	1613	NA	NA
1	31.3368	1762	18	4	B45390	2020-10-18	17:00:00	autumn	upper	11.5	F	ID44	male	12.5	0.55	high	1613	NA	NA
1	31.797	0	18	4	B45390	2020-10-18	17:00:00	autumn	upper	11.5	F	ID44	male	12.5	0.55	high	1613	NA	NA
1	31.8606	0	18	4	B45390	2020-10-18	17:00:00	autumn	upper	11.5	F	ID44	male	12.5	0.55	high	1613	NA	NA
1	31.928	0	18	4	B45390	2020-10-18	17:00:00	autumn	upper	11.5	F	ID44	male	12.5	0.55	high	1613	NA	NA
1	31.9765	0	18	4	B45390	2020-10-18	17:00:00	autumn	upper	11.5	F	ID44	male	12.5	0.55	high	1613	NA	NA
1	32.333	0	18	4	B45390	2020-10-18	17:00:00	autumn	upper	11.5	F	ID44	male	12.5	0.55	high	1613	NA	NA
1	32.5874	0	18	4	B45390	2020-10-18	17:00:00	autumn	upper	11.5	F	ID44	male	12.5	0.55	high	1613	NA	NA
1	33.2279	0	18	4	B45390	2020-10-18	17:00:00	autumn	upper	11.5	F	ID44	male	12.5	0.55	high	1613	NA	NA
1	33.4601	0	18	4	B45390	2020-10-18	17:00:00	autumn	upper	11.5	F	ID44	male	12.5	0.55	high	1613	NA	NA
1	33.521	0	18	4	B45390	2020-10-18	17:00:00	autumn	upper	11.5	F	ID44	male	12.5	0.55	high	1613	NA	NA
1	33.6912	0	18	4	B45390	2020-10-18	17:00:00	autumn	upper	11.5	F	ID44	male	12.5	0.55	high	1613	NA	NA
1	33.7525	0	18	4	B45390	2020-10-18	17:00:00	autumn	upper	11.5	F	ID44	male	12.5	0.55	high	1613	NA	NA
1	33.8407	0	18	4	B45390	2020-10-18	17:00:00	autumn	upper	11.5	F	ID44	male	12.5	0.55	high	1613	NA	NA
1	34.3794	0	18	4	B45390	2020-10-18	17:00:00	autumn	upper	11.5	F	ID44	male	12.5	0.55	high	1613	NA	NA
1	34.7842	0	18	4	B45390	2020-10-18	17:00:00	autumn	upper	11.5	F	ID44	male	12.5	0.55	high	1613	NA	NA
1	34.8758	0	18	4	B45390	2020-10-18	17:00:00	autumn	upper	11.5	F	ID44	male	12.5	0.55	high	1613	NA	NA
1	35.155	0	18	4	B45390	2020-10-18	17:00:00	autumn	upper	11.5	F	ID44	male	12.5	0.55	high	1613	NA	NA
1	36.028	0	18	4	B45390	2020-10-18	17:00:00	autumn	upper	11.5	F	ID44	male	12.5	0.55	high	1613	NA	NA
1	36.238	0	18	4	B45390	2020-10-18	17:00:00	autumn	upper	11.5	F	ID44	male	12.5	0.55	high	1613	NA	NA
1	36.7344	0	18	4	B45390	2020-10-18	17:00:00	autumn	upper	11.5	F	ID44	male	12.5	0.55	high	1613	NA	NA
1	37.195	0	18	4	B45390	2020-10-18	17:00:00	autumn	upper	11.5	F	ID44	male	12.5	0.55	high	1613	NA	NA
1	37.4415	0	18	4	B45390	2020-10-18	17:00:00	autumn	upper	11.5	F	ID44	male	12.5	0.55	high	1613	NA	NA
1	37.5422	0	18	4	B45390	2020-10-18	17:00:00	autumn	upper	11.5	F	ID44	male	12.5	0.55	high	1613	NA	NA
1	37.8199	0	18	4	B45390	2020-10-18	17:00:00	autumn	upper	11.5	F	ID44	male	12.5	0.55	high	1613	NA	NA
1	37.8734	0	18	4	B45390	2020-10-18	17:00:00	autumn	upper	11.5	F	ID44	male	12.5	0.55	high	1613	NA	NA
1	38.167	0	18	4	B45390	2020-10-18	17:00:00	autumn	upper	11.5	F	ID44	male	12.5	0.55	high	1613	NA	NA
1	38.3264	0	18	4	B45390	2020-10-18	17:00:00	autumn	upper	11.5	F	ID44	male	12.5	0.55	high	1613	NA	NA
1	38.3465	0	18	4	B45390	2020-10-18	17:00:00	autumn	upper	11.5	F	ID44	male	12.5	0.55	high	1613	NA	NA
1	38.6552	0	18	4	B45390	2020-10-18	17:00:00	autumn	upper	11.5	F	ID44	male	12.5	0.55	high	1613	NA	NA
1	38.8008	0	18	4	B45390	2020-10-18	17:00:00	autumn	upper	11.5	F	ID44	male	12.5	0.55	high	1613	NA	NA
1	38.8543	0	18	4	B45390	2020-10-18	17:00:00	autumn	upper	11.5	F	ID44	male	12.5	0.55	high	1613	NA	NA
1	38.9822	0	18	4	B45390	2020-10-18	17:00:00	autumn	upper	11.5	F	ID44	male	12.5	0.55	high	1613	NA	NA
1	39.0968	2173	18	4	B45390	2020-10-18	17:00:00	autumn	upper	11.5	F	ID44	male	12.5	0.55	high	1613	NA	NA
1	39.5734	0	18	4	B45390	2020-10-18	17:00:00	autumn	upper	11.5	F	ID44	male	12.5	0.55	high	1613	NA	NA
1	39.8791	0	18	4	B45390	2020-10-18	17:00:00	autumn	upper	11.5	F	ID44	male	12.5	0.55	high	1613	NA	NA
1	39.9385	0	18	4	B45390	2020-10-18	17:00:00	autumn	upper	11.5	F	ID44	male	12.5	0.55	high	1613	NA	NA
1	40.0082	1493	18	4	B45390	2020-10-18	17:00:00	autumn	upper	11.5	F	ID44	male	12.5	0.55	high	1613	NA	NA
1	40.3803	0	18	4	B45390	2020-10-18	17:00:00	autumn	upper	11.5	F	ID44	male	12.5	0.55	high	1613	NA	NA
1	40.634	0	18	4	B45390	2020-10-18	17:00:00	autumn	upper	11.5	F	ID44	male	12.5	0.55	high	1613	NA	NA
1	40.7574	0	18	4	B45390	2020-10-18	17:00:00	autumn	upper	11.5	F	ID44	male	12.5	0.55	high	1613	NA	NA
1	40.8314	0	18	4	B45390	2020-10-18	17:00:00	autumn	upper	11.5	F	ID44	male	12.5	0.55	high	1613	NA	NA
1	41.0598	2279	18	4	B45390	2020-10-18	17:00:00	autumn	upper	11.5	F	ID44	male	12.5	0.55	high	1613	NA	NA
1	41.1746	0	18	4	B45390	2020-10-18	17:00:00	autumn	upper	11.5	F	ID44	male	12.5	0.55	high	1613	NA	NA
1	41.249	0	18	4	B45390	2020-10-18	17:00:00	autumn	upper	11.5	F	ID44	male	12.5	0.55	high	1613	NA	NA
1	41.4111	0	18	4	B45390	2020-10-18	17:00:00	autumn	upper	11.5	F	ID44	male	12.5	0.55	high	1613	NA	NA
1	41.479	3716	18	4	B45390	2020-10-18	17:00:00	autumn	upper	11.5	F	ID44	male	12.5	0.55	high	1613	NA	NA
1	41.7004	0	18	4	B45390	2020-10-18	17:00:00	autumn	upper	11.5	F	ID44	male	12.5	0.55	high	1613	NA	NA
1	41.822	0	18	4	B45390	2020-10-18	17:00:00	autumn	upper	11.5	F	ID44	male	12.5	0.55	high	1613	NA	NA
1	41.8995	0	18	4	B45390	2020-10-18	17:00:00	autumn	upper	11.5	F	ID44	male	12.5	0.55	high	1613	NA	NA
1	42.0725	5064	18	4	B45390	2020-10-18	17:00:00	autumn	upper	11.5	F	ID44	male	12.5	0.55	high	1613	NA	NA
1	42.2026	0	18	4	B45390	2020-10-18	17:00:00	autumn	upper	11.5	F	ID44	male	12.5	0.55	high	1613	NA	NA
1	42.246	0	18	4	B45390	2020-10-18	17:00:00	autumn	upper	11.5	F	ID44	male	12.5	0.55	high	1613	NA	NA
1	42.3144	12614	18	4	B45390	2020-10-18	17:00:00	autumn	upper	11.5	F	ID44	male	12.5	0.55	high	1613	NA	NA
1	42.323	0	18	4	B45390	2020-10-18	17:00:00	autumn	upper	11.5	F	ID44	male	12.5	0.55	high	1613	NA	NA
1	42.5511	0	18	4	B45390	2020-10-18	17:00:00	autumn	upper	11.5	F	ID44	male	12.5	0.55	high	1613	NA	NA
1	42.6626	0	18	4	B45390	2020-10-18	17:00:00	autumn	upper	11.5	F	ID44	male	12.5	0.55	high	1613	NA	NA
1	43.002	0	18	4	B45390	2020-10-18	17:00:00	autumn	upper	11.5	F	ID44	male	12.5	0.55	high	1613	NA	NA
1	43.1275	0	18	4	B45390	2020-10-18	17:00:00	autumn	upper	11.5	F	ID44	male	12.5	0.55	high	1613	NA	NA
1	43.3092	0	18	4	B45390	2020-10-18	17:00:00	autumn	upper	11.5	F	ID44	male	12.5	0.55	high	1613	NA	NA
1	43.3909	2760	18	4	B45390	2020-10-18	17:00:00	autumn	upper	11.5	F	ID44	male	12.5	0.55	high	1613	NA	NA
1	43.4635	0	18	4	B45390	2020-10-18	17:00:00	autumn	upper	11.5	F	ID44	male	12.5	0.55	high	1613	NA	NA
1	43.5175	0	18	4	B45390	2020-10-18	17:00:00	autumn	upper	11.5	F	ID44	male	12.5	0.55	high	1613	NA	NA
1	43.6981	0	18	4	B45390	2020-10-18	17:00:00	autumn	upper	11.5	F	ID44	male	12.5	0.55	high	1613	NA	NA
1	44.3488	1106	18	4	B45390	2020-10-18	17:00:00	autumn	upper	11.5	F	ID44	male	12.5	0.55	high	1613	NA	NA
1	44.455	0	18	4	B45390	2020-10-18	17:00:00	autumn	upper	11.5	F	ID44	male	12.5	0.55	high	1613	NA	NA
1	44.4955	0	18	4	B45390	2020-10-18	17:00:00	autumn	upper	11.5	F	ID44	male	12.5	0.55	high	1613	NA	NA
1	44.8833	0	18	4	B45390	2020-10-18	17:00:00	autumn	upper	11.5	F	ID44	male	12.5	0.55	high	1613	NA	NA
1	45.244	0	18	4	B45390	2020-10-18	17:00:00	autumn	upper	11.5	F	ID44	male	12.5	0.55	high	1613	NA	NA
1	45.4495	1192	18	4	B45390	2020-10-18	17:00:00	autumn	upper	11.5	F	ID44	male	12.5	0.55	high	1613	NA	NA
1	45.5187	0	18	4	B45390	2020-10-18	17:00:00	autumn	upper	11.5	F	ID44	male	12.5	0.55	high	1613	NA	NA
1	45.8672	1004	18	4	B45390	2020-10-18	17:00:00	autumn	upper	11.5	F	ID44	male	12.5	0.55	high	1613	NA	NA
1	2.64015	94735	19	1	B45382	2020-10-18	17:35:00	autumn	lower	4	F	ID36	male	7.5	0.5	low	597	NA	p6
1	2.6805	0	19	1	B45382	2020-10-18	17:35:00	autumn	lower	4	F	ID36	male	7.5	0.5	low	597	NA	p6
1	2.9277	0	19	1	B45382	2020-10-18	17:35:00	autumn	lower	4	F	ID36	male	7.5	0.5	low	597	NA	p6
1	3.148	0	19	1	B45382	2020-10-18	17:35:00	autumn	lower	4	F	ID36	male	7.5	0.5	low	597	NA	p6
1	3.17935	0	19	1	B45382	2020-10-18	17:35:00	autumn	lower	4	F	ID36	male	7.5	0.5	low	597	NA	p6
1	3.28135	0	19	1	B45382	2020-10-18	17:35:00	autumn	lower	4	F	ID36	male	7.5	0.5	low	597	NA	p6
1	3.3133	0	19	1	B45382	2020-10-18	17:35:00	autumn	lower	4	F	ID36	male	7.5	0.5	low	597	NA	p6
1	3.55965	0	19	1	B45382	2020-10-18	17:35:00	autumn	lower	4	F	ID36	male	7.5	0.5	low	597	NA	p6
1	3.7408	0	19	1	B45382	2020-10-18	17:35:00	autumn	lower	4	F	ID36	male	7.5	0.5	low	597	NA	p6
1	3.9962	0	19	1	B45382	2020-10-18	17:35:00	autumn	lower	4	F	ID36	male	7.5	0.5	low	597	NA	p6
1	4.043	0	19	1	B45382	2020-10-18	17:35:00	autumn	lower	4	F	ID36	male	7.5	0.5	low	597	NA	p6
1	4.109	0	19	1	B45382	2020-10-18	17:35:00	autumn	lower	4	F	ID36	male	7.5	0.5	low	597	NA	p6
1	4.25865	0	19	1	B45382	2020-10-18	17:35:00	autumn	lower	4	F	ID36	male	7.5	0.5	low	597	NA	p6
1	4.4445	19795	19	1	B45382	2020-10-18	17:35:00	autumn	lower	4	F	ID36	male	7.5	0.5	low	597	NA	p6
1	4.56155	1381	19	1	B45382	2020-10-18	17:35:00	autumn	lower	4	F	ID36	male	7.5	0.5	low	597	NA	p6
1	4.6823	0	19	1	B45382	2020-10-18	17:35:00	autumn	lower	4	F	ID36	male	7.5	0.5	low	597	NA	p6
1	4.73015	0	19	1	B45382	2020-10-18	17:35:00	autumn	lower	4	F	ID36	male	7.5	0.5	low	597	NA	p6
1	4.8192	68021	19	1	B45382	2020-10-18	17:35:00	autumn	lower	4	F	ID36	male	7.5	0.5	low	597	NA	p6
1	4.9295	0	19	1	B45382	2020-10-18	17:35:00	autumn	lower	4	F	ID36	male	7.5	0.5	low	597	NA	p6
1	4.93765	0	19	1	B45382	2020-10-18	17:35:00	autumn	lower	4	F	ID36	male	7.5	0.5	low	597	NA	p6
1	5.10665	0	19	1	B45382	2020-10-18	17:35:00	autumn	lower	4	F	ID36	male	7.5	0.5	low	597	NA	p6
1	5.12035	0	19	1	B45382	2020-10-18	17:35:00	autumn	lower	4	F	ID36	male	7.5	0.5	low	597	NA	p6
1	5.163	0	19	1	B45382	2020-10-18	17:35:00	autumn	lower	4	F	ID36	male	7.5	0.5	low	597	NA	p6
1	5.43265	0	19	1	B45382	2020-10-18	17:35:00	autumn	lower	4	F	ID36	male	7.5	0.5	low	597	NA	p6
1	6.36215	0	19	1	B45382	2020-10-18	17:35:00	autumn	lower	4	F	ID36	male	7.5	0.5	low	597	NA	p6
1	6.84115	0	19	1	B45382	2020-10-18	17:35:00	autumn	lower	4	F	ID36	male	7.5	0.5	low	597	NA	p6
1	6.88815	0	19	1	B45382	2020-10-18	17:35:00	autumn	lower	4	F	ID36	male	7.5	0.5	low	597	NA	p6
1	7.62735	0	19	1	B45382	2020-10-18	17:35:00	autumn	lower	4	F	ID36	male	7.5	0.5	low	597	NA	p6
1	7.95535	1567	19	1	B45382	2020-10-18	17:35:00	autumn	lower	4	F	ID36	male	7.5	0.5	low	597	NA	p6
1	8.22935	3009	19	1	B45382	2020-10-18	17:35:00	autumn	lower	4	F	ID36	male	7.5	0.5	low	597	NA	p6
1	8.5327	0	19	1	B45382	2020-10-18	17:35:00	autumn	lower	4	F	ID36	male	7.5	0.5	low	597	NA	p6
1	8.63615	0	19	1	B45382	2020-10-18	17:35:00	autumn	lower	4	F	ID36	male	7.5	0.5	low	597	NA	p6
1	8.99465	0	19	1	B45382	2020-10-18	17:35:00	autumn	lower	4	F	ID36	male	7.5	0.5	low	597	NA	p6
1	9.076	0	19	1	B45382	2020-10-18	17:35:00	autumn	lower	4	F	ID36	male	7.5	0.5	low	597	NA	p6
1	9.084	5728	19	1	B45382	2020-10-18	17:35:00	autumn	lower	4	F	ID36	male	7.5	0.5	low	597	NA	p6
1	9.1205	2009	19	1	B45382	2020-10-18	17:35:00	autumn	lower	4	F	ID36	male	7.5	0.5	low	597	NA	p6
1	9.198	3294	19	1	B45382	2020-10-18	17:35:00	autumn	lower	4	F	ID36	male	7.5	0.5	low	597	NA	p6
1	9.2527	0	19	1	B45382	2020-10-18	17:35:00	autumn	lower	4	F	ID36	male	7.5	0.5	low	597	NA	p6
1	9.4372	0	19	1	B45382	2020-10-18	17:35:00	autumn	lower	4	F	ID36	male	7.5	0.5	low	597	NA	p6
1	9.4923	0	19	1	B45382	2020-10-18	17:35:00	autumn	lower	4	F	ID36	male	7.5	0.5	low	597	NA	p6
1	9.5657	0	19	1	B45382	2020-10-18	17:35:00	autumn	lower	4	F	ID36	male	7.5	0.5	low	597	NA	p6
1	9.82465	0	19	1	B45382	2020-10-18	17:35:00	autumn	lower	4	F	ID36	male	7.5	0.5	low	597	NA	p6
1	10.0595	0	19	1	B45382	2020-10-18	17:35:00	autumn	lower	4	F	ID36	male	7.5	0.5	low	597	NA	p6
1	10.0745	1060	19	1	B45382	2020-10-18	17:35:00	autumn	lower	4	F	ID36	male	7.5	0.5	low	597	NA	p6
1	10.3765	11234	19	1	B45382	2020-10-18	17:35:00	autumn	lower	4	F	ID36	male	7.5	0.5	low	597	NA	p6
1	10.495	0	19	1	B45382	2020-10-18	17:35:00	autumn	lower	4	F	ID36	male	7.5	0.5	low	597	NA	p6
1	10.734	0	19	1	B45382	2020-10-18	17:35:00	autumn	lower	4	F	ID36	male	7.5	0.5	low	597	NA	p6
1	10.7735	0	19	1	B45382	2020-10-18	17:35:00	autumn	lower	4	F	ID36	male	7.5	0.5	low	597	NA	p6
1	10.841	0	19	1	B45382	2020-10-18	17:35:00	autumn	lower	4	F	ID36	male	7.5	0.5	low	597	NA	p6
1	11.1875	0	19	1	B45382	2020-10-18	17:35:00	autumn	lower	4	F	ID36	male	7.5	0.5	low	597	NA	p6
1	11.407	0	19	1	B45382	2020-10-18	17:35:00	autumn	lower	4	F	ID36	male	7.5	0.5	low	597	NA	p6
1	11.4295	0	19	1	B45382	2020-10-18	17:35:00	autumn	lower	4	F	ID36	male	7.5	0.5	low	597	NA	p6
1	13.114	0	19	1	B45382	2020-10-18	17:35:00	autumn	lower	4	F	ID36	male	7.5	0.5	low	597	NA	p6
1	13.1815	0	19	1	B45382	2020-10-18	17:35:00	autumn	lower	4	F	ID36	male	7.5	0.5	low	597	NA	p6
1	13.2275	50212	19	1	B45382	2020-10-18	17:35:00	autumn	lower	4	F	ID36	male	7.5	0.5	low	597	NA	p6
1	13.3805	0	19	1	B45382	2020-10-18	17:35:00	autumn	lower	4	F	ID36	male	7.5	0.5	low	597	NA	p6
1	13.577	0	19	1	B45382	2020-10-18	17:35:00	autumn	lower	4	F	ID36	male	7.5	0.5	low	597	NA	p6
1	13.813	49025	19	1	B45382	2020-10-18	17:35:00	autumn	lower	4	F	ID36	male	7.5	0.5	low	597	NA	p6
1	14.1931	2198	19	1	B45382	2020-10-18	17:35:00	autumn	lower	4	F	ID36	male	7.5	0.5	low	597	NA	p6
1	14.858	0	19	1	B45382	2020-10-18	17:35:00	autumn	lower	4	F	ID36	male	7.5	0.5	low	597	NA	p6
1	15.2193	0	19	1	B45382	2020-10-18	17:35:00	autumn	lower	4	F	ID36	male	7.5	0.5	low	597	NA	p6
1	15.4096	0	19	1	B45382	2020-10-18	17:35:00	autumn	lower	4	F	ID36	male	7.5	0.5	low	597	NA	p6
1	15.5358	0	19	1	B45382	2020-10-18	17:35:00	autumn	lower	4	F	ID36	male	7.5	0.5	low	597	NA	p6
1	15.5844	0	19	1	B45382	2020-10-18	17:35:00	autumn	lower	4	F	ID36	male	7.5	0.5	low	597	NA	p6
1	15.8445	0	19	1	B45382	2020-10-18	17:35:00	autumn	lower	4	F	ID36	male	7.5	0.5	low	597	NA	p6
1	16.2885	1241	19	1	B45382	2020-10-18	17:35:00	autumn	lower	4	F	ID36	male	7.5	0.5	low	597	NA	p6
1	16.3185	0	19	1	B45382	2020-10-18	17:35:00	autumn	lower	4	F	ID36	male	7.5	0.5	low	597	NA	p6
1	16.4007	0	19	1	B45382	2020-10-18	17:35:00	autumn	lower	4	F	ID36	male	7.5	0.5	low	597	NA	p6
1	17.5489	1770	19	1	B45382	2020-10-18	17:35:00	autumn	lower	4	F	ID36	male	7.5	0.5	low	597	NA	p6
1	17.6815	8674	19	1	B45382	2020-10-18	17:35:00	autumn	lower	4	F	ID36	male	7.5	0.5	low	597	NA	p6
1	17.7265	0	19	1	B45382	2020-10-18	17:35:00	autumn	lower	4	F	ID36	male	7.5	0.5	low	597	NA	p6
1	18.2172	0	19	1	B45382	2020-10-18	17:35:00	autumn	lower	4	F	ID36	male	7.5	0.5	low	597	NA	p6
1	19.0175	0	19	1	B45382	2020-10-18	17:35:00	autumn	lower	4	F	ID36	male	7.5	0.5	low	597	NA	p6
1	19.1263	0	19	1	B45382	2020-10-18	17:35:00	autumn	lower	4	F	ID36	male	7.5	0.5	low	597	NA	p6
1	19.24	0	19	1	B45382	2020-10-18	17:35:00	autumn	lower	4	F	ID36	male	7.5	0.5	low	597	NA	p6
1	19.4772	0	19	1	B45382	2020-10-18	17:35:00	autumn	lower	4	F	ID36	male	7.5	0.5	low	597	NA	p6
1	19.4974	31012	19	1	B45382	2020-10-18	17:35:00	autumn	lower	4	F	ID36	male	7.5	0.5	low	597	NA	p6
1	19.7497	0	19	1	B45382	2020-10-18	17:35:00	autumn	lower	4	F	ID36	male	7.5	0.5	low	597	NA	p6
1	19.7886	0	19	1	B45382	2020-10-18	17:35:00	autumn	lower	4	F	ID36	male	7.5	0.5	low	597	NA	p6
1	19.7943	0	19	1	B45382	2020-10-18	17:35:00	autumn	lower	4	F	ID36	male	7.5	0.5	low	597	NA	p6
1	19.9023	0	19	1	B45382	2020-10-18	17:35:00	autumn	lower	4	F	ID36	male	7.5	0.5	low	597	NA	p6
1	20.1007	0	19	1	B45382	2020-10-18	17:35:00	autumn	lower	4	F	ID36	male	7.5	0.5	low	597	NA	p6
1	20.854	0	19	1	B45382	2020-10-18	17:35:00	autumn	lower	4	F	ID36	male	7.5	0.5	low	597	NA	p6
1	20.9126	0	19	1	B45382	2020-10-18	17:35:00	autumn	lower	4	F	ID36	male	7.5	0.5	low	597	NA	p6
1	21.2755	0	19	1	B45382	2020-10-18	17:35:00	autumn	lower	4	F	ID36	male	7.5	0.5	low	597	NA	p6
1	21.5995	0	19	1	B45382	2020-10-18	17:35:00	autumn	lower	4	F	ID36	male	7.5	0.5	low	597	NA	p6
1	21.8573	0	19	1	B45382	2020-10-18	17:35:00	autumn	lower	4	F	ID36	male	7.5	0.5	low	597	NA	p6
1	22.3485	0	19	1	B45382	2020-10-18	17:35:00	autumn	lower	4	F	ID36	male	7.5	0.5	low	597	NA	p6
1	22.8659	0	19	1	B45382	2020-10-18	17:35:00	autumn	lower	4	F	ID36	male	7.5	0.5	low	597	NA	p6
1	23.5033	0	19	1	B45382	2020-10-18	17:35:00	autumn	lower	4	F	ID36	male	7.5	0.5	low	597	NA	p6
1	24.5052	0	19	1	B45382	2020-10-18	17:35:00	autumn	lower	4	F	ID36	male	7.5	0.5	low	597	NA	p6
1	24.6688	13450	19	1	B45382	2020-10-18	17:35:00	autumn	lower	4	F	ID36	male	7.5	0.5	low	597	NA	p6
1	24.9491	2522	19	1	B45382	2020-10-18	17:35:00	autumn	lower	4	F	ID36	male	7.5	0.5	low	597	NA	p6
1	25.257	0	19	1	B45382	2020-10-18	17:35:00	autumn	lower	4	F	ID36	male	7.5	0.5	low	597	NA	p6
1	25.6942	3742	19	1	B45382	2020-10-18	17:35:00	autumn	lower	4	F	ID36	male	7.5	0.5	low	597	NA	p6
1	26.84	0	19	1	B45382	2020-10-18	17:35:00	autumn	lower	4	F	ID36	male	7.5	0.5	low	597	NA	p6
1	26.909	0	19	1	B45382	2020-10-18	17:35:00	autumn	lower	4	F	ID36	male	7.5	0.5	low	597	NA	p6
1	27.3408	0	19	1	B45382	2020-10-18	17:35:00	autumn	lower	4	F	ID36	male	7.5	0.5	low	597	NA	p6
1	28.1484	35744	19	1	B45382	2020-10-18	17:35:00	autumn	lower	4	F	ID36	male	7.5	0.5	low	597	NA	p6
1	28.5666	1019	19	1	B45382	2020-10-18	17:35:00	autumn	lower	4	F	ID36	male	7.5	0.5	low	597	NA	p6
1	28.8958	7024	19	1	B45382	2020-10-18	17:35:00	autumn	lower	4	F	ID36	male	7.5	0.5	low	597	NA	p6
1	29.2588	0	19	1	B45382	2020-10-18	17:35:00	autumn	lower	4	F	ID36	male	7.5	0.5	low	597	NA	p6
1	29.4497	0	19	1	B45382	2020-10-18	17:35:00	autumn	lower	4	F	ID36	male	7.5	0.5	low	597	NA	p6
1	29.5196	39040	19	1	B45382	2020-10-18	17:35:00	autumn	lower	4	F	ID36	male	7.5	0.5	low	597	NA	p6
1	30.0956	0	19	1	B45382	2020-10-18	17:35:00	autumn	lower	4	F	ID36	male	7.5	0.5	low	597	NA	p6
1	30.3013	0	19	1	B45382	2020-10-18	17:35:00	autumn	lower	4	F	ID36	male	7.5	0.5	low	597	NA	p6
1	30.418	0	19	1	B45382	2020-10-18	17:35:00	autumn	lower	4	F	ID36	male	7.5	0.5	low	597	NA	p6
1	30.4667	0	19	1	B45382	2020-10-18	17:35:00	autumn	lower	4	F	ID36	male	7.5	0.5	low	597	NA	p6
1	30.6204	0	19	1	B45382	2020-10-18	17:35:00	autumn	lower	4	F	ID36	male	7.5	0.5	low	597	NA	p6
1	30.8385	21912	19	1	B45382	2020-10-18	17:35:00	autumn	lower	4	F	ID36	male	7.5	0.5	low	597	NA	p6
1	31.0187	0	19	1	B45382	2020-10-18	17:35:00	autumn	lower	4	F	ID36	male	7.5	0.5	low	597	NA	p6
1	31.0532	0	19	1	B45382	2020-10-18	17:35:00	autumn	lower	4	F	ID36	male	7.5	0.5	low	597	NA	p6
1	31.3368	3535	19	1	B45382	2020-10-18	17:35:00	autumn	lower	4	F	ID36	male	7.5	0.5	low	597	NA	p6
1	31.797	0	19	1	B45382	2020-10-18	17:35:00	autumn	lower	4	F	ID36	male	7.5	0.5	low	597	NA	p6
1	31.8606	0	19	1	B45382	2020-10-18	17:35:00	autumn	lower	4	F	ID36	male	7.5	0.5	low	597	NA	p6
1	31.928	0	19	1	B45382	2020-10-18	17:35:00	autumn	lower	4	F	ID36	male	7.5	0.5	low	597	NA	p6
1	31.9765	0	19	1	B45382	2020-10-18	17:35:00	autumn	lower	4	F	ID36	male	7.5	0.5	low	597	NA	p6
1	32.333	0	19	1	B45382	2020-10-18	17:35:00	autumn	lower	4	F	ID36	male	7.5	0.5	low	597	NA	p6
1	32.5874	6781	19	1	B45382	2020-10-18	17:35:00	autumn	lower	4	F	ID36	male	7.5	0.5	low	597	NA	p6
1	33.2279	0	19	1	B45382	2020-10-18	17:35:00	autumn	lower	4	F	ID36	male	7.5	0.5	low	597	NA	p6
1	33.4601	0	19	1	B45382	2020-10-18	17:35:00	autumn	lower	4	F	ID36	male	7.5	0.5	low	597	NA	p6
1	33.521	0	19	1	B45382	2020-10-18	17:35:00	autumn	lower	4	F	ID36	male	7.5	0.5	low	597	NA	p6
1	33.6912	0	19	1	B45382	2020-10-18	17:35:00	autumn	lower	4	F	ID36	male	7.5	0.5	low	597	NA	p6
1	33.7525	0	19	1	B45382	2020-10-18	17:35:00	autumn	lower	4	F	ID36	male	7.5	0.5	low	597	NA	p6
1	33.8407	0	19	1	B45382	2020-10-18	17:35:00	autumn	lower	4	F	ID36	male	7.5	0.5	low	597	NA	p6
1	34.3794	0	19	1	B45382	2020-10-18	17:35:00	autumn	lower	4	F	ID36	male	7.5	0.5	low	597	NA	p6
1	34.7842	0	19	1	B45382	2020-10-18	17:35:00	autumn	lower	4	F	ID36	male	7.5	0.5	low	597	NA	p6
1	34.8758	0	19	1	B45382	2020-10-18	17:35:00	autumn	lower	4	F	ID36	male	7.5	0.5	low	597	NA	p6
1	35.155	0	19	1	B45382	2020-10-18	17:35:00	autumn	lower	4	F	ID36	male	7.5	0.5	low	597	NA	p6
1	36.028	0	19	1	B45382	2020-10-18	17:35:00	autumn	lower	4	F	ID36	male	7.5	0.5	low	597	NA	p6
1	36.238	0	19	1	B45382	2020-10-18	17:35:00	autumn	lower	4	F	ID36	male	7.5	0.5	low	597	NA	p6
1	36.7344	0	19	1	B45382	2020-10-18	17:35:00	autumn	lower	4	F	ID36	male	7.5	0.5	low	597	NA	p6
1	37.195	0	19	1	B45382	2020-10-18	17:35:00	autumn	lower	4	F	ID36	male	7.5	0.5	low	597	NA	p6
1	37.4415	0	19	1	B45382	2020-10-18	17:35:00	autumn	lower	4	F	ID36	male	7.5	0.5	low	597	NA	p6
1	37.5422	0	19	1	B45382	2020-10-18	17:35:00	autumn	lower	4	F	ID36	male	7.5	0.5	low	597	NA	p6
1	37.8199	0	19	1	B45382	2020-10-18	17:35:00	autumn	lower	4	F	ID36	male	7.5	0.5	low	597	NA	p6
1	37.8734	0	19	1	B45382	2020-10-18	17:35:00	autumn	lower	4	F	ID36	male	7.5	0.5	low	597	NA	p6
1	38.167	1148	19	1	B45382	2020-10-18	17:35:00	autumn	lower	4	F	ID36	male	7.5	0.5	low	597	NA	p6
1	38.3264	0	19	1	B45382	2020-10-18	17:35:00	autumn	lower	4	F	ID36	male	7.5	0.5	low	597	NA	p6
1	38.3465	0	19	1	B45382	2020-10-18	17:35:00	autumn	lower	4	F	ID36	male	7.5	0.5	low	597	NA	p6
1	38.6552	0	19	1	B45382	2020-10-18	17:35:00	autumn	lower	4	F	ID36	male	7.5	0.5	low	597	NA	p6
1	38.8008	1613	19	1	B45382	2020-10-18	17:35:00	autumn	lower	4	F	ID36	male	7.5	0.5	low	597	NA	p6
1	38.8543	0	19	1	B45382	2020-10-18	17:35:00	autumn	lower	4	F	ID36	male	7.5	0.5	low	597	NA	p6
1	38.9822	0	19	1	B45382	2020-10-18	17:35:00	autumn	lower	4	F	ID36	male	7.5	0.5	low	597	NA	p6
1	39.0968	0	19	1	B45382	2020-10-18	17:35:00	autumn	lower	4	F	ID36	male	7.5	0.5	low	597	NA	p6
1	39.5734	0	19	1	B45382	2020-10-18	17:35:00	autumn	lower	4	F	ID36	male	7.5	0.5	low	597	NA	p6
1	39.8791	0	19	1	B45382	2020-10-18	17:35:00	autumn	lower	4	F	ID36	male	7.5	0.5	low	597	NA	p6
1	39.9385	0	19	1	B45382	2020-10-18	17:35:00	autumn	lower	4	F	ID36	male	7.5	0.5	low	597	NA	p6
1	40.0082	10793	19	1	B45382	2020-10-18	17:35:00	autumn	lower	4	F	ID36	male	7.5	0.5	low	597	NA	p6
1	40.3803	0	19	1	B45382	2020-10-18	17:35:00	autumn	lower	4	F	ID36	male	7.5	0.5	low	597	NA	p6
1	40.634	0	19	1	B45382	2020-10-18	17:35:00	autumn	lower	4	F	ID36	male	7.5	0.5	low	597	NA	p6
1	40.7574	0	19	1	B45382	2020-10-18	17:35:00	autumn	lower	4	F	ID36	male	7.5	0.5	low	597	NA	p6
1	40.8314	0	19	1	B45382	2020-10-18	17:35:00	autumn	lower	4	F	ID36	male	7.5	0.5	low	597	NA	p6
1	41.0598	0	19	1	B45382	2020-10-18	17:35:00	autumn	lower	4	F	ID36	male	7.5	0.5	low	597	NA	p6
1	41.1746	12521	19	1	B45382	2020-10-18	17:35:00	autumn	lower	4	F	ID36	male	7.5	0.5	low	597	NA	p6
1	41.249	0	19	1	B45382	2020-10-18	17:35:00	autumn	lower	4	F	ID36	male	7.5	0.5	low	597	NA	p6
1	41.4111	0	19	1	B45382	2020-10-18	17:35:00	autumn	lower	4	F	ID36	male	7.5	0.5	low	597	NA	p6
1	41.479	0	19	1	B45382	2020-10-18	17:35:00	autumn	lower	4	F	ID36	male	7.5	0.5	low	597	NA	p6
1	41.7004	0	19	1	B45382	2020-10-18	17:35:00	autumn	lower	4	F	ID36	male	7.5	0.5	low	597	NA	p6
1	41.822	1248	19	1	B45382	2020-10-18	17:35:00	autumn	lower	4	F	ID36	male	7.5	0.5	low	597	NA	p6
1	41.8995	0	19	1	B45382	2020-10-18	17:35:00	autumn	lower	4	F	ID36	male	7.5	0.5	low	597	NA	p6
1	42.0725	0	19	1	B45382	2020-10-18	17:35:00	autumn	lower	4	F	ID36	male	7.5	0.5	low	597	NA	p6
1	42.2026	2329	19	1	B45382	2020-10-18	17:35:00	autumn	lower	4	F	ID36	male	7.5	0.5	low	597	NA	p6
1	42.246	0	19	1	B45382	2020-10-18	17:35:00	autumn	lower	4	F	ID36	male	7.5	0.5	low	597	NA	p6
1	42.3144	9090	19	1	B45382	2020-10-18	17:35:00	autumn	lower	4	F	ID36	male	7.5	0.5	low	597	NA	p6
1	42.323	0	19	1	B45382	2020-10-18	17:35:00	autumn	lower	4	F	ID36	male	7.5	0.5	low	597	NA	p6
1	42.5511	0	19	1	B45382	2020-10-18	17:35:00	autumn	lower	4	F	ID36	male	7.5	0.5	low	597	NA	p6
1	42.6626	0	19	1	B45382	2020-10-18	17:35:00	autumn	lower	4	F	ID36	male	7.5	0.5	low	597	NA	p6
1	43.002	0	19	1	B45382	2020-10-18	17:35:00	autumn	lower	4	F	ID36	male	7.5	0.5	low	597	NA	p6
1	43.1275	0	19	1	B45382	2020-10-18	17:35:00	autumn	lower	4	F	ID36	male	7.5	0.5	low	597	NA	p6
1	43.3092	3207	19	1	B45382	2020-10-18	17:35:00	autumn	lower	4	F	ID36	male	7.5	0.5	low	597	NA	p6
1	43.3909	1779	19	1	B45382	2020-10-18	17:35:00	autumn	lower	4	F	ID36	male	7.5	0.5	low	597	NA	p6
1	43.4635	0	19	1	B45382	2020-10-18	17:35:00	autumn	lower	4	F	ID36	male	7.5	0.5	low	597	NA	p6
1	43.5175	0	19	1	B45382	2020-10-18	17:35:00	autumn	lower	4	F	ID36	male	7.5	0.5	low	597	NA	p6
1	43.6981	0	19	1	B45382	2020-10-18	17:35:00	autumn	lower	4	F	ID36	male	7.5	0.5	low	597	NA	p6
1	44.3488	1777	19	1	B45382	2020-10-18	17:35:00	autumn	lower	4	F	ID36	male	7.5	0.5	low	597	NA	p6
1	44.455	3894	19	1	B45382	2020-10-18	17:35:00	autumn	lower	4	F	ID36	male	7.5	0.5	low	597	NA	p6
1	44.4955	0	19	1	B45382	2020-10-18	17:35:00	autumn	lower	4	F	ID36	male	7.5	0.5	low	597	NA	p6
1	44.8833	0	19	1	B45382	2020-10-18	17:35:00	autumn	lower	4	F	ID36	male	7.5	0.5	low	597	NA	p6
1	45.244	0	19	1	B45382	2020-10-18	17:35:00	autumn	lower	4	F	ID36	male	7.5	0.5	low	597	NA	p6
1	45.4495	0	19	1	B45382	2020-10-18	17:35:00	autumn	lower	4	F	ID36	male	7.5	0.5	low	597	NA	p6
1	45.5187	6055	19	1	B45382	2020-10-18	17:35:00	autumn	lower	4	F	ID36	male	7.5	0.5	low	597	NA	p6
1	45.8672	0	19	1	B45382	2020-10-18	17:35:00	autumn	lower	4	F	ID36	male	7.5	0.5	low	597	NA	p6
1	2.64015	44723	20	2	B45396	2020-10-19	09:37:00	autumn	mixed	6.5	F	ID71	male	7.5	0.65	low	558	NA	p9
1	2.6805	0	20	2	B45396	2020-10-19	09:37:00	autumn	mixed	6.5	F	ID71	male	7.5	0.65	low	558	NA	p9
1	2.9277	0	20	2	B45396	2020-10-19	09:37:00	autumn	mixed	6.5	F	ID71	male	7.5	0.65	low	558	NA	p9
1	3.148	0	20	2	B45396	2020-10-19	09:37:00	autumn	mixed	6.5	F	ID71	male	7.5	0.65	low	558	NA	p9
1	3.17935	0	20	2	B45396	2020-10-19	09:37:00	autumn	mixed	6.5	F	ID71	male	7.5	0.65	low	558	NA	p9
1	3.28135	0	20	2	B45396	2020-10-19	09:37:00	autumn	mixed	6.5	F	ID71	male	7.5	0.65	low	558	NA	p9
1	3.3133	0	20	2	B45396	2020-10-19	09:37:00	autumn	mixed	6.5	F	ID71	male	7.5	0.65	low	558	NA	p9
1	3.55965	0	20	2	B45396	2020-10-19	09:37:00	autumn	mixed	6.5	F	ID71	male	7.5	0.65	low	558	NA	p9
1	3.7408	0	20	2	B45396	2020-10-19	09:37:00	autumn	mixed	6.5	F	ID71	male	7.5	0.65	low	558	NA	p9
1	3.9962	0	20	2	B45396	2020-10-19	09:37:00	autumn	mixed	6.5	F	ID71	male	7.5	0.65	low	558	NA	p9
1	4.043	0	20	2	B45396	2020-10-19	09:37:00	autumn	mixed	6.5	F	ID71	male	7.5	0.65	low	558	NA	p9
1	4.109	0	20	2	B45396	2020-10-19	09:37:00	autumn	mixed	6.5	F	ID71	male	7.5	0.65	low	558	NA	p9
1	4.25865	0	20	2	B45396	2020-10-19	09:37:00	autumn	mixed	6.5	F	ID71	male	7.5	0.65	low	558	NA	p9
1	4.4445	11195	20	2	B45396	2020-10-19	09:37:00	autumn	mixed	6.5	F	ID71	male	7.5	0.65	low	558	NA	p9
1	4.56155	42441	20	2	B45396	2020-10-19	09:37:00	autumn	mixed	6.5	F	ID71	male	7.5	0.65	low	558	NA	p9
1	4.6823	0	20	2	B45396	2020-10-19	09:37:00	autumn	mixed	6.5	F	ID71	male	7.5	0.65	low	558	NA	p9
1	4.73015	0	20	2	B45396	2020-10-19	09:37:00	autumn	mixed	6.5	F	ID71	male	7.5	0.65	low	558	NA	p9
1	4.8192	0	20	2	B45396	2020-10-19	09:37:00	autumn	mixed	6.5	F	ID71	male	7.5	0.65	low	558	NA	p9
1	4.9295	0	20	2	B45396	2020-10-19	09:37:00	autumn	mixed	6.5	F	ID71	male	7.5	0.65	low	558	NA	p9
1	4.93765	58376	20	2	B45396	2020-10-19	09:37:00	autumn	mixed	6.5	F	ID71	male	7.5	0.65	low	558	NA	p9
1	5.10665	0	20	2	B45396	2020-10-19	09:37:00	autumn	mixed	6.5	F	ID71	male	7.5	0.65	low	558	NA	p9
1	5.12035	0	20	2	B45396	2020-10-19	09:37:00	autumn	mixed	6.5	F	ID71	male	7.5	0.65	low	558	NA	p9
1	5.163	0	20	2	B45396	2020-10-19	09:37:00	autumn	mixed	6.5	F	ID71	male	7.5	0.65	low	558	NA	p9
1	5.43265	0	20	2	B45396	2020-10-19	09:37:00	autumn	mixed	6.5	F	ID71	male	7.5	0.65	low	558	NA	p9
1	6.36215	0	20	2	B45396	2020-10-19	09:37:00	autumn	mixed	6.5	F	ID71	male	7.5	0.65	low	558	NA	p9
1	6.84115	0	20	2	B45396	2020-10-19	09:37:00	autumn	mixed	6.5	F	ID71	male	7.5	0.65	low	558	NA	p9
1	6.88815	0	20	2	B45396	2020-10-19	09:37:00	autumn	mixed	6.5	F	ID71	male	7.5	0.65	low	558	NA	p9
1	7.62735	0	20	2	B45396	2020-10-19	09:37:00	autumn	mixed	6.5	F	ID71	male	7.5	0.65	low	558	NA	p9
1	7.95535	0	20	2	B45396	2020-10-19	09:37:00	autumn	mixed	6.5	F	ID71	male	7.5	0.65	low	558	NA	p9
1	8.22935	10074	20	2	B45396	2020-10-19	09:37:00	autumn	mixed	6.5	F	ID71	male	7.5	0.65	low	558	NA	p9
1	8.5327	0	20	2	B45396	2020-10-19	09:37:00	autumn	mixed	6.5	F	ID71	male	7.5	0.65	low	558	NA	p9
1	8.63615	2538	20	2	B45396	2020-10-19	09:37:00	autumn	mixed	6.5	F	ID71	male	7.5	0.65	low	558	NA	p9
1	8.99465	0	20	2	B45396	2020-10-19	09:37:00	autumn	mixed	6.5	F	ID71	male	7.5	0.65	low	558	NA	p9
1	9.076	0	20	2	B45396	2020-10-19	09:37:00	autumn	mixed	6.5	F	ID71	male	7.5	0.65	low	558	NA	p9
1	9.084	15897	20	2	B45396	2020-10-19	09:37:00	autumn	mixed	6.5	F	ID71	male	7.5	0.65	low	558	NA	p9
1	9.1205	1016	20	2	B45396	2020-10-19	09:37:00	autumn	mixed	6.5	F	ID71	male	7.5	0.65	low	558	NA	p9
1	9.198	2544	20	2	B45396	2020-10-19	09:37:00	autumn	mixed	6.5	F	ID71	male	7.5	0.65	low	558	NA	p9
1	9.2527	0	20	2	B45396	2020-10-19	09:37:00	autumn	mixed	6.5	F	ID71	male	7.5	0.65	low	558	NA	p9
1	9.4372	0	20	2	B45396	2020-10-19	09:37:00	autumn	mixed	6.5	F	ID71	male	7.5	0.65	low	558	NA	p9
1	9.4923	0	20	2	B45396	2020-10-19	09:37:00	autumn	mixed	6.5	F	ID71	male	7.5	0.65	low	558	NA	p9
1	9.5657	19772	20	2	B45396	2020-10-19	09:37:00	autumn	mixed	6.5	F	ID71	male	7.5	0.65	low	558	NA	p9
1	9.82465	0	20	2	B45396	2020-10-19	09:37:00	autumn	mixed	6.5	F	ID71	male	7.5	0.65	low	558	NA	p9
1	10.0595	0	20	2	B45396	2020-10-19	09:37:00	autumn	mixed	6.5	F	ID71	male	7.5	0.65	low	558	NA	p9
1	10.0745	0	20	2	B45396	2020-10-19	09:37:00	autumn	mixed	6.5	F	ID71	male	7.5	0.65	low	558	NA	p9
1	10.3765	0	20	2	B45396	2020-10-19	09:37:00	autumn	mixed	6.5	F	ID71	male	7.5	0.65	low	558	NA	p9
1	10.495	251447	20	2	B45396	2020-10-19	09:37:00	autumn	mixed	6.5	F	ID71	male	7.5	0.65	low	558	NA	p9
1	10.734	0	20	2	B45396	2020-10-19	09:37:00	autumn	mixed	6.5	F	ID71	male	7.5	0.65	low	558	NA	p9
1	10.7735	0	20	2	B45396	2020-10-19	09:37:00	autumn	mixed	6.5	F	ID71	male	7.5	0.65	low	558	NA	p9
1	10.841	4254	20	2	B45396	2020-10-19	09:37:00	autumn	mixed	6.5	F	ID71	male	7.5	0.65	low	558	NA	p9
1	11.1875	0	20	2	B45396	2020-10-19	09:37:00	autumn	mixed	6.5	F	ID71	male	7.5	0.65	low	558	NA	p9
1	11.407	0	20	2	B45396	2020-10-19	09:37:00	autumn	mixed	6.5	F	ID71	male	7.5	0.65	low	558	NA	p9
1	11.4295	0	20	2	B45396	2020-10-19	09:37:00	autumn	mixed	6.5	F	ID71	male	7.5	0.65	low	558	NA	p9
1	13.114	0	20	2	B45396	2020-10-19	09:37:00	autumn	mixed	6.5	F	ID71	male	7.5	0.65	low	558	NA	p9
1	13.1815	0	20	2	B45396	2020-10-19	09:37:00	autumn	mixed	6.5	F	ID71	male	7.5	0.65	low	558	NA	p9
1	13.2275	42182	20	2	B45396	2020-10-19	09:37:00	autumn	mixed	6.5	F	ID71	male	7.5	0.65	low	558	NA	p9
1	13.3805	0	20	2	B45396	2020-10-19	09:37:00	autumn	mixed	6.5	F	ID71	male	7.5	0.65	low	558	NA	p9
1	13.577	0	20	2	B45396	2020-10-19	09:37:00	autumn	mixed	6.5	F	ID71	male	7.5	0.65	low	558	NA	p9
1	13.813	5182	20	2	B45396	2020-10-19	09:37:00	autumn	mixed	6.5	F	ID71	male	7.5	0.65	low	558	NA	p9
1	14.1931	1861	20	2	B45396	2020-10-19	09:37:00	autumn	mixed	6.5	F	ID71	male	7.5	0.65	low	558	NA	p9
1	14.858	0	20	2	B45396	2020-10-19	09:37:00	autumn	mixed	6.5	F	ID71	male	7.5	0.65	low	558	NA	p9
1	15.2193	3905	20	2	B45396	2020-10-19	09:37:00	autumn	mixed	6.5	F	ID71	male	7.5	0.65	low	558	NA	p9
1	15.4096	0	20	2	B45396	2020-10-19	09:37:00	autumn	mixed	6.5	F	ID71	male	7.5	0.65	low	558	NA	p9
1	15.5358	0	20	2	B45396	2020-10-19	09:37:00	autumn	mixed	6.5	F	ID71	male	7.5	0.65	low	558	NA	p9
1	15.5844	0	20	2	B45396	2020-10-19	09:37:00	autumn	mixed	6.5	F	ID71	male	7.5	0.65	low	558	NA	p9
1	15.8445	3425	20	2	B45396	2020-10-19	09:37:00	autumn	mixed	6.5	F	ID71	male	7.5	0.65	low	558	NA	p9
1	16.2885	0	20	2	B45396	2020-10-19	09:37:00	autumn	mixed	6.5	F	ID71	male	7.5	0.65	low	558	NA	p9
1	16.3185	0	20	2	B45396	2020-10-19	09:37:00	autumn	mixed	6.5	F	ID71	male	7.5	0.65	low	558	NA	p9
1	16.4007	0	20	2	B45396	2020-10-19	09:37:00	autumn	mixed	6.5	F	ID71	male	7.5	0.65	low	558	NA	p9
1	17.5489	0	20	2	B45396	2020-10-19	09:37:00	autumn	mixed	6.5	F	ID71	male	7.5	0.65	low	558	NA	p9
1	17.6815	9513	20	2	B45396	2020-10-19	09:37:00	autumn	mixed	6.5	F	ID71	male	7.5	0.65	low	558	NA	p9
1	17.7265	2820	20	2	B45396	2020-10-19	09:37:00	autumn	mixed	6.5	F	ID71	male	7.5	0.65	low	558	NA	p9
1	18.2172	1319	20	2	B45396	2020-10-19	09:37:00	autumn	mixed	6.5	F	ID71	male	7.5	0.65	low	558	NA	p9
1	19.0175	0	20	2	B45396	2020-10-19	09:37:00	autumn	mixed	6.5	F	ID71	male	7.5	0.65	low	558	NA	p9
1	19.1263	0	20	2	B45396	2020-10-19	09:37:00	autumn	mixed	6.5	F	ID71	male	7.5	0.65	low	558	NA	p9
1	19.24	0	20	2	B45396	2020-10-19	09:37:00	autumn	mixed	6.5	F	ID71	male	7.5	0.65	low	558	NA	p9
1	19.4772	0	20	2	B45396	2020-10-19	09:37:00	autumn	mixed	6.5	F	ID71	male	7.5	0.65	low	558	NA	p9
1	19.4974	9118	20	2	B45396	2020-10-19	09:37:00	autumn	mixed	6.5	F	ID71	male	7.5	0.65	low	558	NA	p9
1	19.7497	0	20	2	B45396	2020-10-19	09:37:00	autumn	mixed	6.5	F	ID71	male	7.5	0.65	low	558	NA	p9
1	19.7886	0	20	2	B45396	2020-10-19	09:37:00	autumn	mixed	6.5	F	ID71	male	7.5	0.65	low	558	NA	p9
1	19.7943	0	20	2	B45396	2020-10-19	09:37:00	autumn	mixed	6.5	F	ID71	male	7.5	0.65	low	558	NA	p9
1	19.9023	0	20	2	B45396	2020-10-19	09:37:00	autumn	mixed	6.5	F	ID71	male	7.5	0.65	low	558	NA	p9
1	20.1007	0	20	2	B45396	2020-10-19	09:37:00	autumn	mixed	6.5	F	ID71	male	7.5	0.65	low	558	NA	p9
1	20.854	0	20	2	B45396	2020-10-19	09:37:00	autumn	mixed	6.5	F	ID71	male	7.5	0.65	low	558	NA	p9
1	20.9126	0	20	2	B45396	2020-10-19	09:37:00	autumn	mixed	6.5	F	ID71	male	7.5	0.65	low	558	NA	p9
1	21.2755	0	20	2	B45396	2020-10-19	09:37:00	autumn	mixed	6.5	F	ID71	male	7.5	0.65	low	558	NA	p9
1	21.5995	0	20	2	B45396	2020-10-19	09:37:00	autumn	mixed	6.5	F	ID71	male	7.5	0.65	low	558	NA	p9
1	21.8573	2251	20	2	B45396	2020-10-19	09:37:00	autumn	mixed	6.5	F	ID71	male	7.5	0.65	low	558	NA	p9
1	22.3485	0	20	2	B45396	2020-10-19	09:37:00	autumn	mixed	6.5	F	ID71	male	7.5	0.65	low	558	NA	p9
1	22.8659	0	20	2	B45396	2020-10-19	09:37:00	autumn	mixed	6.5	F	ID71	male	7.5	0.65	low	558	NA	p9
1	23.5033	0	20	2	B45396	2020-10-19	09:37:00	autumn	mixed	6.5	F	ID71	male	7.5	0.65	low	558	NA	p9
1	24.5052	0	20	2	B45396	2020-10-19	09:37:00	autumn	mixed	6.5	F	ID71	male	7.5	0.65	low	558	NA	p9
1	24.6688	0	20	2	B45396	2020-10-19	09:37:00	autumn	mixed	6.5	F	ID71	male	7.5	0.65	low	558	NA	p9
1	24.9491	2076	20	2	B45396	2020-10-19	09:37:00	autumn	mixed	6.5	F	ID71	male	7.5	0.65	low	558	NA	p9
1	25.257	0	20	2	B45396	2020-10-19	09:37:00	autumn	mixed	6.5	F	ID71	male	7.5	0.65	low	558	NA	p9
1	25.6942	0	20	2	B45396	2020-10-19	09:37:00	autumn	mixed	6.5	F	ID71	male	7.5	0.65	low	558	NA	p9
1	26.84	0	20	2	B45396	2020-10-19	09:37:00	autumn	mixed	6.5	F	ID71	male	7.5	0.65	low	558	NA	p9
1	26.909	0	20	2	B45396	2020-10-19	09:37:00	autumn	mixed	6.5	F	ID71	male	7.5	0.65	low	558	NA	p9
1	27.3408	0	20	2	B45396	2020-10-19	09:37:00	autumn	mixed	6.5	F	ID71	male	7.5	0.65	low	558	NA	p9
1	28.1484	17659	20	2	B45396	2020-10-19	09:37:00	autumn	mixed	6.5	F	ID71	male	7.5	0.65	low	558	NA	p9
1	28.5666	0	20	2	B45396	2020-10-19	09:37:00	autumn	mixed	6.5	F	ID71	male	7.5	0.65	low	558	NA	p9
1	28.8958	0	20	2	B45396	2020-10-19	09:37:00	autumn	mixed	6.5	F	ID71	male	7.5	0.65	low	558	NA	p9
1	29.2588	0	20	2	B45396	2020-10-19	09:37:00	autumn	mixed	6.5	F	ID71	male	7.5	0.65	low	558	NA	p9
1	29.4497	0	20	2	B45396	2020-10-19	09:37:00	autumn	mixed	6.5	F	ID71	male	7.5	0.65	low	558	NA	p9
1	29.5196	9727	20	2	B45396	2020-10-19	09:37:00	autumn	mixed	6.5	F	ID71	male	7.5	0.65	low	558	NA	p9
1	30.0956	0	20	2	B45396	2020-10-19	09:37:00	autumn	mixed	6.5	F	ID71	male	7.5	0.65	low	558	NA	p9
1	30.3013	0	20	2	B45396	2020-10-19	09:37:00	autumn	mixed	6.5	F	ID71	male	7.5	0.65	low	558	NA	p9
1	30.418	0	20	2	B45396	2020-10-19	09:37:00	autumn	mixed	6.5	F	ID71	male	7.5	0.65	low	558	NA	p9
1	30.4667	0	20	2	B45396	2020-10-19	09:37:00	autumn	mixed	6.5	F	ID71	male	7.5	0.65	low	558	NA	p9
1	30.6204	0	20	2	B45396	2020-10-19	09:37:00	autumn	mixed	6.5	F	ID71	male	7.5	0.65	low	558	NA	p9
1	30.8385	14241	20	2	B45396	2020-10-19	09:37:00	autumn	mixed	6.5	F	ID71	male	7.5	0.65	low	558	NA	p9
1	31.0187	0	20	2	B45396	2020-10-19	09:37:00	autumn	mixed	6.5	F	ID71	male	7.5	0.65	low	558	NA	p9
1	31.0532	0	20	2	B45396	2020-10-19	09:37:00	autumn	mixed	6.5	F	ID71	male	7.5	0.65	low	558	NA	p9
1	31.3368	1531	20	2	B45396	2020-10-19	09:37:00	autumn	mixed	6.5	F	ID71	male	7.5	0.65	low	558	NA	p9
1	31.797	0	20	2	B45396	2020-10-19	09:37:00	autumn	mixed	6.5	F	ID71	male	7.5	0.65	low	558	NA	p9
1	31.8606	0	20	2	B45396	2020-10-19	09:37:00	autumn	mixed	6.5	F	ID71	male	7.5	0.65	low	558	NA	p9
1	31.928	0	20	2	B45396	2020-10-19	09:37:00	autumn	mixed	6.5	F	ID71	male	7.5	0.65	low	558	NA	p9
1	31.9765	0	20	2	B45396	2020-10-19	09:37:00	autumn	mixed	6.5	F	ID71	male	7.5	0.65	low	558	NA	p9
1	32.333	0	20	2	B45396	2020-10-19	09:37:00	autumn	mixed	6.5	F	ID71	male	7.5	0.65	low	558	NA	p9
1	32.5874	0	20	2	B45396	2020-10-19	09:37:00	autumn	mixed	6.5	F	ID71	male	7.5	0.65	low	558	NA	p9
1	33.2279	0	20	2	B45396	2020-10-19	09:37:00	autumn	mixed	6.5	F	ID71	male	7.5	0.65	low	558	NA	p9
1	33.4601	0	20	2	B45396	2020-10-19	09:37:00	autumn	mixed	6.5	F	ID71	male	7.5	0.65	low	558	NA	p9
1	33.521	0	20	2	B45396	2020-10-19	09:37:00	autumn	mixed	6.5	F	ID71	male	7.5	0.65	low	558	NA	p9
1	33.6912	0	20	2	B45396	2020-10-19	09:37:00	autumn	mixed	6.5	F	ID71	male	7.5	0.65	low	558	NA	p9
1	33.7525	0	20	2	B45396	2020-10-19	09:37:00	autumn	mixed	6.5	F	ID71	male	7.5	0.65	low	558	NA	p9
1	33.8407	0	20	2	B45396	2020-10-19	09:37:00	autumn	mixed	6.5	F	ID71	male	7.5	0.65	low	558	NA	p9
1	34.3794	0	20	2	B45396	2020-10-19	09:37:00	autumn	mixed	6.5	F	ID71	male	7.5	0.65	low	558	NA	p9
1	34.7842	0	20	2	B45396	2020-10-19	09:37:00	autumn	mixed	6.5	F	ID71	male	7.5	0.65	low	558	NA	p9
1	34.8758	0	20	2	B45396	2020-10-19	09:37:00	autumn	mixed	6.5	F	ID71	male	7.5	0.65	low	558	NA	p9
1	35.155	0	20	2	B45396	2020-10-19	09:37:00	autumn	mixed	6.5	F	ID71	male	7.5	0.65	low	558	NA	p9
1	36.028	0	20	2	B45396	2020-10-19	09:37:00	autumn	mixed	6.5	F	ID71	male	7.5	0.65	low	558	NA	p9
1	36.238	0	20	2	B45396	2020-10-19	09:37:00	autumn	mixed	6.5	F	ID71	male	7.5	0.65	low	558	NA	p9
1	36.7344	0	20	2	B45396	2020-10-19	09:37:00	autumn	mixed	6.5	F	ID71	male	7.5	0.65	low	558	NA	p9
1	37.195	0	20	2	B45396	2020-10-19	09:37:00	autumn	mixed	6.5	F	ID71	male	7.5	0.65	low	558	NA	p9
1	37.4415	0	20	2	B45396	2020-10-19	09:37:00	autumn	mixed	6.5	F	ID71	male	7.5	0.65	low	558	NA	p9
1	37.5422	0	20	2	B45396	2020-10-19	09:37:00	autumn	mixed	6.5	F	ID71	male	7.5	0.65	low	558	NA	p9
1	37.8199	0	20	2	B45396	2020-10-19	09:37:00	autumn	mixed	6.5	F	ID71	male	7.5	0.65	low	558	NA	p9
1	37.8734	1254	20	2	B45396	2020-10-19	09:37:00	autumn	mixed	6.5	F	ID71	male	7.5	0.65	low	558	NA	p9
1	38.167	0	20	2	B45396	2020-10-19	09:37:00	autumn	mixed	6.5	F	ID71	male	7.5	0.65	low	558	NA	p9
1	38.3264	0	20	2	B45396	2020-10-19	09:37:00	autumn	mixed	6.5	F	ID71	male	7.5	0.65	low	558	NA	p9
1	38.3465	0	20	2	B45396	2020-10-19	09:37:00	autumn	mixed	6.5	F	ID71	male	7.5	0.65	low	558	NA	p9
1	38.6552	0	20	2	B45396	2020-10-19	09:37:00	autumn	mixed	6.5	F	ID71	male	7.5	0.65	low	558	NA	p9
1	38.8008	0	20	2	B45396	2020-10-19	09:37:00	autumn	mixed	6.5	F	ID71	male	7.5	0.65	low	558	NA	p9
1	38.8543	0	20	2	B45396	2020-10-19	09:37:00	autumn	mixed	6.5	F	ID71	male	7.5	0.65	low	558	NA	p9
1	38.9822	0	20	2	B45396	2020-10-19	09:37:00	autumn	mixed	6.5	F	ID71	male	7.5	0.65	low	558	NA	p9
1	39.0968	0	20	2	B45396	2020-10-19	09:37:00	autumn	mixed	6.5	F	ID71	male	7.5	0.65	low	558	NA	p9
1	39.5734	0	20	2	B45396	2020-10-19	09:37:00	autumn	mixed	6.5	F	ID71	male	7.5	0.65	low	558	NA	p9
1	39.8791	0	20	2	B45396	2020-10-19	09:37:00	autumn	mixed	6.5	F	ID71	male	7.5	0.65	low	558	NA	p9
1	39.9385	0	20	2	B45396	2020-10-19	09:37:00	autumn	mixed	6.5	F	ID71	male	7.5	0.65	low	558	NA	p9
1	40.0082	0	20	2	B45396	2020-10-19	09:37:00	autumn	mixed	6.5	F	ID71	male	7.5	0.65	low	558	NA	p9
1	40.3803	0	20	2	B45396	2020-10-19	09:37:00	autumn	mixed	6.5	F	ID71	male	7.5	0.65	low	558	NA	p9
1	40.634	0	20	2	B45396	2020-10-19	09:37:00	autumn	mixed	6.5	F	ID71	male	7.5	0.65	low	558	NA	p9
1	40.7574	0	20	2	B45396	2020-10-19	09:37:00	autumn	mixed	6.5	F	ID71	male	7.5	0.65	low	558	NA	p9
1	40.8314	0	20	2	B45396	2020-10-19	09:37:00	autumn	mixed	6.5	F	ID71	male	7.5	0.65	low	558	NA	p9
1	41.0598	3264	20	2	B45396	2020-10-19	09:37:00	autumn	mixed	6.5	F	ID71	male	7.5	0.65	low	558	NA	p9
1	41.1746	0	20	2	B45396	2020-10-19	09:37:00	autumn	mixed	6.5	F	ID71	male	7.5	0.65	low	558	NA	p9
1	41.249	0	20	2	B45396	2020-10-19	09:37:00	autumn	mixed	6.5	F	ID71	male	7.5	0.65	low	558	NA	p9
1	41.4111	0	20	2	B45396	2020-10-19	09:37:00	autumn	mixed	6.5	F	ID71	male	7.5	0.65	low	558	NA	p9
1	41.479	3884	20	2	B45396	2020-10-19	09:37:00	autumn	mixed	6.5	F	ID71	male	7.5	0.65	low	558	NA	p9
1	41.7004	0	20	2	B45396	2020-10-19	09:37:00	autumn	mixed	6.5	F	ID71	male	7.5	0.65	low	558	NA	p9
1	41.822	0	20	2	B45396	2020-10-19	09:37:00	autumn	mixed	6.5	F	ID71	male	7.5	0.65	low	558	NA	p9
1	41.8995	0	20	2	B45396	2020-10-19	09:37:00	autumn	mixed	6.5	F	ID71	male	7.5	0.65	low	558	NA	p9
1	42.0725	3834	20	2	B45396	2020-10-19	09:37:00	autumn	mixed	6.5	F	ID71	male	7.5	0.65	low	558	NA	p9
1	42.2026	0	20	2	B45396	2020-10-19	09:37:00	autumn	mixed	6.5	F	ID71	male	7.5	0.65	low	558	NA	p9
1	42.246	0	20	2	B45396	2020-10-19	09:37:00	autumn	mixed	6.5	F	ID71	male	7.5	0.65	low	558	NA	p9
1	42.3144	1127	20	2	B45396	2020-10-19	09:37:00	autumn	mixed	6.5	F	ID71	male	7.5	0.65	low	558	NA	p9
1	42.323	0	20	2	B45396	2020-10-19	09:37:00	autumn	mixed	6.5	F	ID71	male	7.5	0.65	low	558	NA	p9
1	42.5511	0	20	2	B45396	2020-10-19	09:37:00	autumn	mixed	6.5	F	ID71	male	7.5	0.65	low	558	NA	p9
1	42.6626	0	20	2	B45396	2020-10-19	09:37:00	autumn	mixed	6.5	F	ID71	male	7.5	0.65	low	558	NA	p9
1	43.002	0	20	2	B45396	2020-10-19	09:37:00	autumn	mixed	6.5	F	ID71	male	7.5	0.65	low	558	NA	p9
1	43.1275	0	20	2	B45396	2020-10-19	09:37:00	autumn	mixed	6.5	F	ID71	male	7.5	0.65	low	558	NA	p9
1	43.3092	0	20	2	B45396	2020-10-19	09:37:00	autumn	mixed	6.5	F	ID71	male	7.5	0.65	low	558	NA	p9
1	43.3909	0	20	2	B45396	2020-10-19	09:37:00	autumn	mixed	6.5	F	ID71	male	7.5	0.65	low	558	NA	p9
1	43.4635	0	20	2	B45396	2020-10-19	09:37:00	autumn	mixed	6.5	F	ID71	male	7.5	0.65	low	558	NA	p9
1	43.5175	0	20	2	B45396	2020-10-19	09:37:00	autumn	mixed	6.5	F	ID71	male	7.5	0.65	low	558	NA	p9
1	43.6981	0	20	2	B45396	2020-10-19	09:37:00	autumn	mixed	6.5	F	ID71	male	7.5	0.65	low	558	NA	p9
1	44.3488	0	20	2	B45396	2020-10-19	09:37:00	autumn	mixed	6.5	F	ID71	male	7.5	0.65	low	558	NA	p9
1	44.455	0	20	2	B45396	2020-10-19	09:37:00	autumn	mixed	6.5	F	ID71	male	7.5	0.65	low	558	NA	p9
1	44.4955	1512	20	2	B45396	2020-10-19	09:37:00	autumn	mixed	6.5	F	ID71	male	7.5	0.65	low	558	NA	p9
1	44.8833	0	20	2	B45396	2020-10-19	09:37:00	autumn	mixed	6.5	F	ID71	male	7.5	0.65	low	558	NA	p9
1	45.244	0	20	2	B45396	2020-10-19	09:37:00	autumn	mixed	6.5	F	ID71	male	7.5	0.65	low	558	NA	p9
1	45.4495	0	20	2	B45396	2020-10-19	09:37:00	autumn	mixed	6.5	F	ID71	male	7.5	0.65	low	558	NA	p9
1	45.5187	0	20	2	B45396	2020-10-19	09:37:00	autumn	mixed	6.5	F	ID71	male	7.5	0.65	low	558	NA	p9
1	45.8672	0	20	2	B45396	2020-10-19	09:37:00	autumn	mixed	6.5	F	ID71	male	7.5	0.65	low	558	NA	p9
1	2.64015	143600	21	2	B43344	2020-10-19	10:01:00	autumn	upper	6.5	F	ID55	female	7.5	0.6	low	614	m10	NA
1	2.6805	0	21	2	B43344	2020-10-19	10:01:00	autumn	upper	6.5	F	ID55	female	7.5	0.6	low	614	m10	NA
1	2.9277	0	21	2	B43344	2020-10-19	10:01:00	autumn	upper	6.5	F	ID55	female	7.5	0.6	low	614	m10	NA
1	3.148	0	21	2	B43344	2020-10-19	10:01:00	autumn	upper	6.5	F	ID55	female	7.5	0.6	low	614	m10	NA
1	3.17935	0	21	2	B43344	2020-10-19	10:01:00	autumn	upper	6.5	F	ID55	female	7.5	0.6	low	614	m10	NA
1	3.28135	0	21	2	B43344	2020-10-19	10:01:00	autumn	upper	6.5	F	ID55	female	7.5	0.6	low	614	m10	NA
1	3.3133	0	21	2	B43344	2020-10-19	10:01:00	autumn	upper	6.5	F	ID55	female	7.5	0.6	low	614	m10	NA
1	3.55965	0	21	2	B43344	2020-10-19	10:01:00	autumn	upper	6.5	F	ID55	female	7.5	0.6	low	614	m10	NA
1	3.7408	0	21	2	B43344	2020-10-19	10:01:00	autumn	upper	6.5	F	ID55	female	7.5	0.6	low	614	m10	NA
1	3.9962	0	21	2	B43344	2020-10-19	10:01:00	autumn	upper	6.5	F	ID55	female	7.5	0.6	low	614	m10	NA
1	4.043	28379	21	2	B43344	2020-10-19	10:01:00	autumn	upper	6.5	F	ID55	female	7.5	0.6	low	614	m10	NA
1	4.109	0	21	2	B43344	2020-10-19	10:01:00	autumn	upper	6.5	F	ID55	female	7.5	0.6	low	614	m10	NA
1	4.25865	0	21	2	B43344	2020-10-19	10:01:00	autumn	upper	6.5	F	ID55	female	7.5	0.6	low	614	m10	NA
1	4.4445	83057	21	2	B43344	2020-10-19	10:01:00	autumn	upper	6.5	F	ID55	female	7.5	0.6	low	614	m10	NA
1	4.56155	28857	21	2	B43344	2020-10-19	10:01:00	autumn	upper	6.5	F	ID55	female	7.5	0.6	low	614	m10	NA
1	4.6823	0	21	2	B43344	2020-10-19	10:01:00	autumn	upper	6.5	F	ID55	female	7.5	0.6	low	614	m10	NA
1	4.73015	0	21	2	B43344	2020-10-19	10:01:00	autumn	upper	6.5	F	ID55	female	7.5	0.6	low	614	m10	NA
1	4.8192	0	21	2	B43344	2020-10-19	10:01:00	autumn	upper	6.5	F	ID55	female	7.5	0.6	low	614	m10	NA
1	4.9295	0	21	2	B43344	2020-10-19	10:01:00	autumn	upper	6.5	F	ID55	female	7.5	0.6	low	614	m10	NA
1	4.93765	0	21	2	B43344	2020-10-19	10:01:00	autumn	upper	6.5	F	ID55	female	7.5	0.6	low	614	m10	NA
1	5.10665	0	21	2	B43344	2020-10-19	10:01:00	autumn	upper	6.5	F	ID55	female	7.5	0.6	low	614	m10	NA
1	5.12035	0	21	2	B43344	2020-10-19	10:01:00	autumn	upper	6.5	F	ID55	female	7.5	0.6	low	614	m10	NA
1	5.163	0	21	2	B43344	2020-10-19	10:01:00	autumn	upper	6.5	F	ID55	female	7.5	0.6	low	614	m10	NA
1	5.43265	0	21	2	B43344	2020-10-19	10:01:00	autumn	upper	6.5	F	ID55	female	7.5	0.6	low	614	m10	NA
1	6.36215	0	21	2	B43344	2020-10-19	10:01:00	autumn	upper	6.5	F	ID55	female	7.5	0.6	low	614	m10	NA
1	6.84115	1408	21	2	B43344	2020-10-19	10:01:00	autumn	upper	6.5	F	ID55	female	7.5	0.6	low	614	m10	NA
1	6.88815	0	21	2	B43344	2020-10-19	10:01:00	autumn	upper	6.5	F	ID55	female	7.5	0.6	low	614	m10	NA
1	7.62735	0	21	2	B43344	2020-10-19	10:01:00	autumn	upper	6.5	F	ID55	female	7.5	0.6	low	614	m10	NA
1	7.95535	1082	21	2	B43344	2020-10-19	10:01:00	autumn	upper	6.5	F	ID55	female	7.5	0.6	low	614	m10	NA
1	8.22935	18039	21	2	B43344	2020-10-19	10:01:00	autumn	upper	6.5	F	ID55	female	7.5	0.6	low	614	m10	NA
1	8.5327	0	21	2	B43344	2020-10-19	10:01:00	autumn	upper	6.5	F	ID55	female	7.5	0.6	low	614	m10	NA
1	8.63615	1204	21	2	B43344	2020-10-19	10:01:00	autumn	upper	6.5	F	ID55	female	7.5	0.6	low	614	m10	NA
1	8.99465	0	21	2	B43344	2020-10-19	10:01:00	autumn	upper	6.5	F	ID55	female	7.5	0.6	low	614	m10	NA
1	9.076	8447	21	2	B43344	2020-10-19	10:01:00	autumn	upper	6.5	F	ID55	female	7.5	0.6	low	614	m10	NA
1	9.084	11547	21	2	B43344	2020-10-19	10:01:00	autumn	upper	6.5	F	ID55	female	7.5	0.6	low	614	m10	NA
1	9.1205	0	21	2	B43344	2020-10-19	10:01:00	autumn	upper	6.5	F	ID55	female	7.5	0.6	low	614	m10	NA
1	9.198	20168	21	2	B43344	2020-10-19	10:01:00	autumn	upper	6.5	F	ID55	female	7.5	0.6	low	614	m10	NA
1	9.2527	0	21	2	B43344	2020-10-19	10:01:00	autumn	upper	6.5	F	ID55	female	7.5	0.6	low	614	m10	NA
1	9.4372	0	21	2	B43344	2020-10-19	10:01:00	autumn	upper	6.5	F	ID55	female	7.5	0.6	low	614	m10	NA
1	9.4923	0	21	2	B43344	2020-10-19	10:01:00	autumn	upper	6.5	F	ID55	female	7.5	0.6	low	614	m10	NA
1	9.5657	0	21	2	B43344	2020-10-19	10:01:00	autumn	upper	6.5	F	ID55	female	7.5	0.6	low	614	m10	NA
1	9.82465	1922	21	2	B43344	2020-10-19	10:01:00	autumn	upper	6.5	F	ID55	female	7.5	0.6	low	614	m10	NA
1	10.0595	0	21	2	B43344	2020-10-19	10:01:00	autumn	upper	6.5	F	ID55	female	7.5	0.6	low	614	m10	NA
1	10.0745	3503	21	2	B43344	2020-10-19	10:01:00	autumn	upper	6.5	F	ID55	female	7.5	0.6	low	614	m10	NA
1	10.3765	14677	21	2	B43344	2020-10-19	10:01:00	autumn	upper	6.5	F	ID55	female	7.5	0.6	low	614	m10	NA
1	10.495	12810	21	2	B43344	2020-10-19	10:01:00	autumn	upper	6.5	F	ID55	female	7.5	0.6	low	614	m10	NA
1	10.734	0	21	2	B43344	2020-10-19	10:01:00	autumn	upper	6.5	F	ID55	female	7.5	0.6	low	614	m10	NA
1	10.7735	0	21	2	B43344	2020-10-19	10:01:00	autumn	upper	6.5	F	ID55	female	7.5	0.6	low	614	m10	NA
1	10.841	1636	21	2	B43344	2020-10-19	10:01:00	autumn	upper	6.5	F	ID55	female	7.5	0.6	low	614	m10	NA
1	11.1875	0	21	2	B43344	2020-10-19	10:01:00	autumn	upper	6.5	F	ID55	female	7.5	0.6	low	614	m10	NA
1	11.407	0	21	2	B43344	2020-10-19	10:01:00	autumn	upper	6.5	F	ID55	female	7.5	0.6	low	614	m10	NA
1	11.4295	0	21	2	B43344	2020-10-19	10:01:00	autumn	upper	6.5	F	ID55	female	7.5	0.6	low	614	m10	NA
1	13.114	0	21	2	B43344	2020-10-19	10:01:00	autumn	upper	6.5	F	ID55	female	7.5	0.6	low	614	m10	NA
1	13.1815	0	21	2	B43344	2020-10-19	10:01:00	autumn	upper	6.5	F	ID55	female	7.5	0.6	low	614	m10	NA
1	13.2275	121194	21	2	B43344	2020-10-19	10:01:00	autumn	upper	6.5	F	ID55	female	7.5	0.6	low	614	m10	NA
1	13.3805	0	21	2	B43344	2020-10-19	10:01:00	autumn	upper	6.5	F	ID55	female	7.5	0.6	low	614	m10	NA
1	13.577	0	21	2	B43344	2020-10-19	10:01:00	autumn	upper	6.5	F	ID55	female	7.5	0.6	low	614	m10	NA
1	13.813	25660	21	2	B43344	2020-10-19	10:01:00	autumn	upper	6.5	F	ID55	female	7.5	0.6	low	614	m10	NA
1	14.1931	9244	21	2	B43344	2020-10-19	10:01:00	autumn	upper	6.5	F	ID55	female	7.5	0.6	low	614	m10	NA
1	14.858	1246	21	2	B43344	2020-10-19	10:01:00	autumn	upper	6.5	F	ID55	female	7.5	0.6	low	614	m10	NA
1	15.2193	0	21	2	B43344	2020-10-19	10:01:00	autumn	upper	6.5	F	ID55	female	7.5	0.6	low	614	m10	NA
1	15.4096	0	21	2	B43344	2020-10-19	10:01:00	autumn	upper	6.5	F	ID55	female	7.5	0.6	low	614	m10	NA
1	15.5358	0	21	2	B43344	2020-10-19	10:01:00	autumn	upper	6.5	F	ID55	female	7.5	0.6	low	614	m10	NA
1	15.5844	0	21	2	B43344	2020-10-19	10:01:00	autumn	upper	6.5	F	ID55	female	7.5	0.6	low	614	m10	NA
1	15.8445	0	21	2	B43344	2020-10-19	10:01:00	autumn	upper	6.5	F	ID55	female	7.5	0.6	low	614	m10	NA
1	16.2885	0	21	2	B43344	2020-10-19	10:01:00	autumn	upper	6.5	F	ID55	female	7.5	0.6	low	614	m10	NA
1	16.3185	0	21	2	B43344	2020-10-19	10:01:00	autumn	upper	6.5	F	ID55	female	7.5	0.6	low	614	m10	NA
1	16.4007	0	21	2	B43344	2020-10-19	10:01:00	autumn	upper	6.5	F	ID55	female	7.5	0.6	low	614	m10	NA
1	17.5489	0	21	2	B43344	2020-10-19	10:01:00	autumn	upper	6.5	F	ID55	female	7.5	0.6	low	614	m10	NA
1	17.6815	3505	21	2	B43344	2020-10-19	10:01:00	autumn	upper	6.5	F	ID55	female	7.5	0.6	low	614	m10	NA
1	17.7265	3776	21	2	B43344	2020-10-19	10:01:00	autumn	upper	6.5	F	ID55	female	7.5	0.6	low	614	m10	NA
1	18.2172	0	21	2	B43344	2020-10-19	10:01:00	autumn	upper	6.5	F	ID55	female	7.5	0.6	low	614	m10	NA
1	19.0175	0	21	2	B43344	2020-10-19	10:01:00	autumn	upper	6.5	F	ID55	female	7.5	0.6	low	614	m10	NA
1	19.1263	0	21	2	B43344	2020-10-19	10:01:00	autumn	upper	6.5	F	ID55	female	7.5	0.6	low	614	m10	NA
1	19.24	0	21	2	B43344	2020-10-19	10:01:00	autumn	upper	6.5	F	ID55	female	7.5	0.6	low	614	m10	NA
1	19.4772	0	21	2	B43344	2020-10-19	10:01:00	autumn	upper	6.5	F	ID55	female	7.5	0.6	low	614	m10	NA
1	19.4974	30742	21	2	B43344	2020-10-19	10:01:00	autumn	upper	6.5	F	ID55	female	7.5	0.6	low	614	m10	NA
1	19.7497	0	21	2	B43344	2020-10-19	10:01:00	autumn	upper	6.5	F	ID55	female	7.5	0.6	low	614	m10	NA
1	19.7886	1346	21	2	B43344	2020-10-19	10:01:00	autumn	upper	6.5	F	ID55	female	7.5	0.6	low	614	m10	NA
1	19.7943	2036	21	2	B43344	2020-10-19	10:01:00	autumn	upper	6.5	F	ID55	female	7.5	0.6	low	614	m10	NA
1	19.9023	0	21	2	B43344	2020-10-19	10:01:00	autumn	upper	6.5	F	ID55	female	7.5	0.6	low	614	m10	NA
1	20.1007	0	21	2	B43344	2020-10-19	10:01:00	autumn	upper	6.5	F	ID55	female	7.5	0.6	low	614	m10	NA
1	20.854	0	21	2	B43344	2020-10-19	10:01:00	autumn	upper	6.5	F	ID55	female	7.5	0.6	low	614	m10	NA
1	20.9126	0	21	2	B43344	2020-10-19	10:01:00	autumn	upper	6.5	F	ID55	female	7.5	0.6	low	614	m10	NA
1	21.2755	0	21	2	B43344	2020-10-19	10:01:00	autumn	upper	6.5	F	ID55	female	7.5	0.6	low	614	m10	NA
1	21.5995	0	21	2	B43344	2020-10-19	10:01:00	autumn	upper	6.5	F	ID55	female	7.5	0.6	low	614	m10	NA
1	21.8573	5532	21	2	B43344	2020-10-19	10:01:00	autumn	upper	6.5	F	ID55	female	7.5	0.6	low	614	m10	NA
1	22.3485	1889	21	2	B43344	2020-10-19	10:01:00	autumn	upper	6.5	F	ID55	female	7.5	0.6	low	614	m10	NA
1	22.8659	0	21	2	B43344	2020-10-19	10:01:00	autumn	upper	6.5	F	ID55	female	7.5	0.6	low	614	m10	NA
1	23.5033	0	21	2	B43344	2020-10-19	10:01:00	autumn	upper	6.5	F	ID55	female	7.5	0.6	low	614	m10	NA
1	24.5052	0	21	2	B43344	2020-10-19	10:01:00	autumn	upper	6.5	F	ID55	female	7.5	0.6	low	614	m10	NA
1	24.6688	23697	21	2	B43344	2020-10-19	10:01:00	autumn	upper	6.5	F	ID55	female	7.5	0.6	low	614	m10	NA
1	24.9491	2805	21	2	B43344	2020-10-19	10:01:00	autumn	upper	6.5	F	ID55	female	7.5	0.6	low	614	m10	NA
1	25.257	0	21	2	B43344	2020-10-19	10:01:00	autumn	upper	6.5	F	ID55	female	7.5	0.6	low	614	m10	NA
1	25.6942	2174	21	2	B43344	2020-10-19	10:01:00	autumn	upper	6.5	F	ID55	female	7.5	0.6	low	614	m10	NA
1	26.84	6710	21	2	B43344	2020-10-19	10:01:00	autumn	upper	6.5	F	ID55	female	7.5	0.6	low	614	m10	NA
1	26.909	0	21	2	B43344	2020-10-19	10:01:00	autumn	upper	6.5	F	ID55	female	7.5	0.6	low	614	m10	NA
1	27.3408	0	21	2	B43344	2020-10-19	10:01:00	autumn	upper	6.5	F	ID55	female	7.5	0.6	low	614	m10	NA
1	28.1484	29090	21	2	B43344	2020-10-19	10:01:00	autumn	upper	6.5	F	ID55	female	7.5	0.6	low	614	m10	NA
1	28.5666	2054	21	2	B43344	2020-10-19	10:01:00	autumn	upper	6.5	F	ID55	female	7.5	0.6	low	614	m10	NA
1	28.8958	2419	21	2	B43344	2020-10-19	10:01:00	autumn	upper	6.5	F	ID55	female	7.5	0.6	low	614	m10	NA
1	29.2588	0	21	2	B43344	2020-10-19	10:01:00	autumn	upper	6.5	F	ID55	female	7.5	0.6	low	614	m10	NA
1	29.4497	0	21	2	B43344	2020-10-19	10:01:00	autumn	upper	6.5	F	ID55	female	7.5	0.6	low	614	m10	NA
1	29.5196	88752	21	2	B43344	2020-10-19	10:01:00	autumn	upper	6.5	F	ID55	female	7.5	0.6	low	614	m10	NA
1	30.0956	0	21	2	B43344	2020-10-19	10:01:00	autumn	upper	6.5	F	ID55	female	7.5	0.6	low	614	m10	NA
1	30.3013	0	21	2	B43344	2020-10-19	10:01:00	autumn	upper	6.5	F	ID55	female	7.5	0.6	low	614	m10	NA
1	30.418	1434	21	2	B43344	2020-10-19	10:01:00	autumn	upper	6.5	F	ID55	female	7.5	0.6	low	614	m10	NA
1	30.4667	0	21	2	B43344	2020-10-19	10:01:00	autumn	upper	6.5	F	ID55	female	7.5	0.6	low	614	m10	NA
1	30.6204	0	21	2	B43344	2020-10-19	10:01:00	autumn	upper	6.5	F	ID55	female	7.5	0.6	low	614	m10	NA
1	30.8385	37039	21	2	B43344	2020-10-19	10:01:00	autumn	upper	6.5	F	ID55	female	7.5	0.6	low	614	m10	NA
1	31.0187	0	21	2	B43344	2020-10-19	10:01:00	autumn	upper	6.5	F	ID55	female	7.5	0.6	low	614	m10	NA
1	31.0532	1303	21	2	B43344	2020-10-19	10:01:00	autumn	upper	6.5	F	ID55	female	7.5	0.6	low	614	m10	NA
1	31.3368	8664	21	2	B43344	2020-10-19	10:01:00	autumn	upper	6.5	F	ID55	female	7.5	0.6	low	614	m10	NA
1	31.797	0	21	2	B43344	2020-10-19	10:01:00	autumn	upper	6.5	F	ID55	female	7.5	0.6	low	614	m10	NA
1	31.8606	0	21	2	B43344	2020-10-19	10:01:00	autumn	upper	6.5	F	ID55	female	7.5	0.6	low	614	m10	NA
1	31.928	0	21	2	B43344	2020-10-19	10:01:00	autumn	upper	6.5	F	ID55	female	7.5	0.6	low	614	m10	NA
1	31.9765	0	21	2	B43344	2020-10-19	10:01:00	autumn	upper	6.5	F	ID55	female	7.5	0.6	low	614	m10	NA
1	32.333	0	21	2	B43344	2020-10-19	10:01:00	autumn	upper	6.5	F	ID55	female	7.5	0.6	low	614	m10	NA
1	32.5874	1227	21	2	B43344	2020-10-19	10:01:00	autumn	upper	6.5	F	ID55	female	7.5	0.6	low	614	m10	NA
1	33.2279	0	21	2	B43344	2020-10-19	10:01:00	autumn	upper	6.5	F	ID55	female	7.5	0.6	low	614	m10	NA
1	33.4601	0	21	2	B43344	2020-10-19	10:01:00	autumn	upper	6.5	F	ID55	female	7.5	0.6	low	614	m10	NA
1	33.521	0	21	2	B43344	2020-10-19	10:01:00	autumn	upper	6.5	F	ID55	female	7.5	0.6	low	614	m10	NA
1	33.6912	0	21	2	B43344	2020-10-19	10:01:00	autumn	upper	6.5	F	ID55	female	7.5	0.6	low	614	m10	NA
1	33.7525	0	21	2	B43344	2020-10-19	10:01:00	autumn	upper	6.5	F	ID55	female	7.5	0.6	low	614	m10	NA
1	33.8407	0	21	2	B43344	2020-10-19	10:01:00	autumn	upper	6.5	F	ID55	female	7.5	0.6	low	614	m10	NA
1	34.3794	0	21	2	B43344	2020-10-19	10:01:00	autumn	upper	6.5	F	ID55	female	7.5	0.6	low	614	m10	NA
1	34.7842	0	21	2	B43344	2020-10-19	10:01:00	autumn	upper	6.5	F	ID55	female	7.5	0.6	low	614	m10	NA
1	34.8758	0	21	2	B43344	2020-10-19	10:01:00	autumn	upper	6.5	F	ID55	female	7.5	0.6	low	614	m10	NA
1	35.155	0	21	2	B43344	2020-10-19	10:01:00	autumn	upper	6.5	F	ID55	female	7.5	0.6	low	614	m10	NA
1	36.028	0	21	2	B43344	2020-10-19	10:01:00	autumn	upper	6.5	F	ID55	female	7.5	0.6	low	614	m10	NA
1	36.238	0	21	2	B43344	2020-10-19	10:01:00	autumn	upper	6.5	F	ID55	female	7.5	0.6	low	614	m10	NA
1	36.7344	0	21	2	B43344	2020-10-19	10:01:00	autumn	upper	6.5	F	ID55	female	7.5	0.6	low	614	m10	NA
1	37.195	0	21	2	B43344	2020-10-19	10:01:00	autumn	upper	6.5	F	ID55	female	7.5	0.6	low	614	m10	NA
1	37.4415	0	21	2	B43344	2020-10-19	10:01:00	autumn	upper	6.5	F	ID55	female	7.5	0.6	low	614	m10	NA
1	37.5422	0	21	2	B43344	2020-10-19	10:01:00	autumn	upper	6.5	F	ID55	female	7.5	0.6	low	614	m10	NA
1	37.8199	0	21	2	B43344	2020-10-19	10:01:00	autumn	upper	6.5	F	ID55	female	7.5	0.6	low	614	m10	NA
1	37.8734	1068	21	2	B43344	2020-10-19	10:01:00	autumn	upper	6.5	F	ID55	female	7.5	0.6	low	614	m10	NA
1	38.167	0	21	2	B43344	2020-10-19	10:01:00	autumn	upper	6.5	F	ID55	female	7.5	0.6	low	614	m10	NA
1	38.3264	0	21	2	B43344	2020-10-19	10:01:00	autumn	upper	6.5	F	ID55	female	7.5	0.6	low	614	m10	NA
1	38.3465	0	21	2	B43344	2020-10-19	10:01:00	autumn	upper	6.5	F	ID55	female	7.5	0.6	low	614	m10	NA
1	38.6552	0	21	2	B43344	2020-10-19	10:01:00	autumn	upper	6.5	F	ID55	female	7.5	0.6	low	614	m10	NA
1	38.8008	0	21	2	B43344	2020-10-19	10:01:00	autumn	upper	6.5	F	ID55	female	7.5	0.6	low	614	m10	NA
1	38.8543	0	21	2	B43344	2020-10-19	10:01:00	autumn	upper	6.5	F	ID55	female	7.5	0.6	low	614	m10	NA
1	38.9822	0	21	2	B43344	2020-10-19	10:01:00	autumn	upper	6.5	F	ID55	female	7.5	0.6	low	614	m10	NA
1	39.0968	0	21	2	B43344	2020-10-19	10:01:00	autumn	upper	6.5	F	ID55	female	7.5	0.6	low	614	m10	NA
1	39.5734	0	21	2	B43344	2020-10-19	10:01:00	autumn	upper	6.5	F	ID55	female	7.5	0.6	low	614	m10	NA
1	39.8791	0	21	2	B43344	2020-10-19	10:01:00	autumn	upper	6.5	F	ID55	female	7.5	0.6	low	614	m10	NA
1	39.9385	0	21	2	B43344	2020-10-19	10:01:00	autumn	upper	6.5	F	ID55	female	7.5	0.6	low	614	m10	NA
1	40.0082	0	21	2	B43344	2020-10-19	10:01:00	autumn	upper	6.5	F	ID55	female	7.5	0.6	low	614	m10	NA
1	40.3803	0	21	2	B43344	2020-10-19	10:01:00	autumn	upper	6.5	F	ID55	female	7.5	0.6	low	614	m10	NA
1	40.634	0	21	2	B43344	2020-10-19	10:01:00	autumn	upper	6.5	F	ID55	female	7.5	0.6	low	614	m10	NA
1	40.7574	0	21	2	B43344	2020-10-19	10:01:00	autumn	upper	6.5	F	ID55	female	7.5	0.6	low	614	m10	NA
1	40.8314	0	21	2	B43344	2020-10-19	10:01:00	autumn	upper	6.5	F	ID55	female	7.5	0.6	low	614	m10	NA
1	41.0598	0	21	2	B43344	2020-10-19	10:01:00	autumn	upper	6.5	F	ID55	female	7.5	0.6	low	614	m10	NA
1	41.1746	2330	21	2	B43344	2020-10-19	10:01:00	autumn	upper	6.5	F	ID55	female	7.5	0.6	low	614	m10	NA
1	41.249	2461	21	2	B43344	2020-10-19	10:01:00	autumn	upper	6.5	F	ID55	female	7.5	0.6	low	614	m10	NA
1	41.4111	0	21	2	B43344	2020-10-19	10:01:00	autumn	upper	6.5	F	ID55	female	7.5	0.6	low	614	m10	NA
1	41.479	0	21	2	B43344	2020-10-19	10:01:00	autumn	upper	6.5	F	ID55	female	7.5	0.6	low	614	m10	NA
1	41.7004	0	21	2	B43344	2020-10-19	10:01:00	autumn	upper	6.5	F	ID55	female	7.5	0.6	low	614	m10	NA
1	41.822	0	21	2	B43344	2020-10-19	10:01:00	autumn	upper	6.5	F	ID55	female	7.5	0.6	low	614	m10	NA
1	41.8995	0	21	2	B43344	2020-10-19	10:01:00	autumn	upper	6.5	F	ID55	female	7.5	0.6	low	614	m10	NA
1	42.0725	0	21	2	B43344	2020-10-19	10:01:00	autumn	upper	6.5	F	ID55	female	7.5	0.6	low	614	m10	NA
1	42.2026	3896	21	2	B43344	2020-10-19	10:01:00	autumn	upper	6.5	F	ID55	female	7.5	0.6	low	614	m10	NA
1	42.246	0	21	2	B43344	2020-10-19	10:01:00	autumn	upper	6.5	F	ID55	female	7.5	0.6	low	614	m10	NA
1	42.3144	13843	21	2	B43344	2020-10-19	10:01:00	autumn	upper	6.5	F	ID55	female	7.5	0.6	low	614	m10	NA
1	42.323	0	21	2	B43344	2020-10-19	10:01:00	autumn	upper	6.5	F	ID55	female	7.5	0.6	low	614	m10	NA
1	42.5511	0	21	2	B43344	2020-10-19	10:01:00	autumn	upper	6.5	F	ID55	female	7.5	0.6	low	614	m10	NA
1	42.6626	0	21	2	B43344	2020-10-19	10:01:00	autumn	upper	6.5	F	ID55	female	7.5	0.6	low	614	m10	NA
1	43.002	0	21	2	B43344	2020-10-19	10:01:00	autumn	upper	6.5	F	ID55	female	7.5	0.6	low	614	m10	NA
[truncated: 85,109 more rows]
